# Supplementary material for: A model to predict the function of hypothetical proteins through a nine-point classification scoring schema
Source: BMC Bioinformatics. 2019 Jan 8;20:14. doi: 10.1186/s12859-018-2554-y (PMC6325861; doi:10.1186/s12859-018-2554-y)
Supplement: Supplementary file 1 — Figure S2. Jaccard index plot showing the coefficient distances for the HPs. The x-axis indicates the HPs while the y-axis indicates the distance. (XLSX 20 kb) [file 12859_2018_2554_MOESM1_ESM.xlsx]

## Sheet: Sheet1
Algorithm	TP Rate	FP Rate	Precision	Recall	F-measure	MCC	ROC Area	PRC Area		Specificity
NaiveBayes_MultinomialUpdateable										NaiveBayes_Updateable		True Positive (TP): Correctly predicting a label (we predicted “yes”, and it’s “yes”),
Sorting_Signals	0.459	0.158	0.219	0.459	0.294	0.257	0.485	0.251		Sorting_Signals	0.921	True Negative (TN): Correctly predicting the other label (we predicted “no”, and it’s “no”),
Orthology	0.405	0.18	0.186	0.405	0.254	0.194	0.486	0.236		Orthology	0.9	False Positive (FP): Falsely Predicting a label (we predicted “yes”, but it's “no”),
Back_to_Back_Orthology	0.378	0.191	0.178	0.378	0.237	0.168	0.45	0.208		Back_to_Back_Orthology	0.874	False Negative (FN): Missing and incoming label (we predicted “no”, but it’s “yes”).
Protein_Family_Domain	0.297	0.204	0.14	0.297	0.19	0.07	0.375	0.205		Protein_Family_Domain	0.904
Protein_Interactions	0.243	0.227	0.081	0.243	0.122	0.002	0.351	0.176		Protein_Interactions	0.876	TPR = TP / (TP + FN)
Known_Db_Visualizers	0.459	0.16	0.213	0.459	0.29	0.252	0.473	0.237		Known_Db_Visualizers	0.914	SPC = TN / (FP + TN)
Average	0.3735	0.186667	0.1695	0.3735	0.231167	0.157167	0.436667	0.218833		Average	0.898167	PPV = TP / (TP + FP)
												NPV = TN / (TN + FN)
NaiveBayes_Updateable												FPR = FP / (FP + TN)
Sorting_Signals	0.459	0.158	0.219	0.459	0.294	0.257	0.498	0.245		smo_npolyk		FNR = FN / (FN + TP)
Orthology	0.405	0.18	0.186	0.405	0.254	0.194	0.552	0.234		Sorting_Signals	0.921	ACC = (TP + TN) / (P + N)
Back_to_Back_Orthology	0.27	0.205	0.118	0.27	0.158	0.056	0.512	0.205		Orthology	0.9	F1 = 2TP / (2TP + FP + FN)
Protein_Family_Domain	0.378	0.146	0.149	0.378	0.212	0.185	0.532	0.212		Back_to_Back_Orthology	0.89	MCC = TP*TN - FP*FN / sqrt((TP+FP)*(TP+FN)*(TN+FP)*(TN+FN))
Protein_Interactions	0.243	0.181	0.081	0.243	0.122	0.055	0.382	0.176		Protein_Family_Domain	0.877
Known_Db_Visualizers	0.459	0.16	0.213	0.459	0.29	0.252	0.563	0.234		Protein_Interactions	0.867	TPR = True positive rate/ Sensitivity/ Recall
Average	0.369	0.171667	0.161	0.369	0.221667	0.1665	0.5065	0.217667		Known_Db_Visualizers	0.914	SPC = Specificity
										Average	0.894833	PPV = Positive predictive value/ Precision
functions_mlp												NPV = Negative predictive value
Sorting_Signals	0.459	0.158	0.219	0.459	0.294	0.257	0.506	0.237		functions_mlp		FPR = False positive rate
Orthology	0.405	0.18	0.186	0.405	0.254	0.194	0.551	0.224		Sorting_Signals	0.921	FNR = False negative rate
Back_to_Back_Orthology	0.297	0.201	0.142	0.297	0.183	0.086	0.51	0.21		Orthology	0.9	ACC = Accuracy
Protein_Family_Domain	0.297	0.159	0.132	0.297	0.183	0.115	0.526	0.216		Back_to_Back_Orthology	0.879	MCC = Matthews correlation coefficient
Protein_Interactions	0.243	0.212	0.081	0.243	0.122	0.004	0.351	0.171		Protein_Family_Domain	0.89
Known_Db_Visualizers	0.459	0.16	0.213	0.459	0.29	0.252	0.549	0.23		Protein_Interactions	0.859	Accuracy: Overall, how often is the classifier correct?
Average	0.36	0.178333	0.162167	0.36	0.221	0.151333	0.498833	0.214667		Known_Db_Visualizers	0.914	True Positive Rate: When it's actually yes, how often does it predict yes?
										Average	0.893833	Specificity: When it's actually no, how often does it predict no?
SimpleLogistic												False Positive Rate: When it's actually no, how often does it predict yes?
Sorting_Signals	0.459	0.158	0.219	0.459	0.294	0.257	0.509	0.232		trees_j48		Precision: When it predicts yes, how often is it correct?
Orthology	0.405	0.18	0.186	0.405	0.254	0.194	0.551	0.226		Sorting_Signals	0.921	F1 Score: Weighted average of the true positive rate (recall) and precision
Back_to_Back_Orthology	0.324	0.2	0.152	0.324	0.201	0.11	0.505	0.206		Orthology	0.9	MCC: Correlation coefficient between the observed and predicted binary classifications
Protein_Family_Domain	0.324	0.155	0.138	0.324	0.194	0.136	0.528	0.211		Back_to_Back_Orthology	0.89	(Using the MCC allows one to gauge how well the classification model/function is performing)
Protein_Interactions	0.243	0.236	0.066	0.243	0.104	-0.001	0.431	0.175		Protein_Family_Domain	0.903
Known_Db_Visualizers	0.459	0.16	0.213	0.459	0.29	0.252	0.537	0.226		Protein_Interactions	0.865
Average	0.369	0.1815	0.162333	0.369	0.222833	0.158	0.510167	0.212667		Known_Db_Visualizers	0.914
										Average	0.898833
smo_npolyk
Sorting_Signals	0.459	0.158	0.219	0.459	0.294	0.257	0.644	0.309
Orthology	0.405	0.18	0.186	0.405	0.254	0.194	0.601	0.272
Back_to_Back_Orthology	0.378	0.191	0.178	0.378	0.237	0.168	0.628	0.267
Protein_Family_Domain	0.243	0.184	0.109	0.243	0.151	0.035	0.501	0.239
Protein_Interactions	0.243	0.226	0.081	0.243	0.122	0.002	0.444	0.202
Known_Db_Visualizers	0.459	0.16	0.213	0.459	0.29	0.252	0.679	0.303
Average	0.3645	0.183167	0.164333	0.3645	0.224667	0.151333	0.582833	0.265333
smo_PolyK
Sorting_Signals	0.459	0.158	0.219	0.459	0.294	0.257	0.644	0.309
Orthology	0.405	0.18	0.186	0.405	0.254	0.194	0.601	0.272
Back_to_Back_Orthology	0.378	0.191	0.178	0.378	0.237	0.168	0.628	0.267
Protein_Family_Domain	0.243	0.184	0.109	0.243	0.151	0.035	0.501	0.239
Protein_Interactions	0.243	0.226	0.081	0.243	0.122	0.002	0.444	0.202
Known_Db_Visualizers	0.459	0.16	0.213	0.459	0.29	0.252	0.679	0.303
Average	0.3645	0.183167	0.164333	0.3645	0.224667	0.151333	0.582833	0.265333
smo_Puk
Sorting_Signals	0.459	0.158	0.219	0.459	0.294	0.257	0.644	0.309
Orthology	0.405	0.18	0.186	0.405	0.254	0.194	0.601	0.272
Back_to_Back_Orthology	0.378	0.191	0.178	0.378	0.237	0.168	0.628	0.267
Protein_Family_Domain	0.243	0.184	0.109	0.243	0.151	0.035	0.501	0.239
Protein_Interactions	0.243	0.226	0.081	0.243	0.122	0.002	0.444	0.202
Known_Db_Visualizers	0.459	0.16	0.213	0.459	0.29	0.252	0.679	0.303
Average	0.3645	0.183167	0.164333	0.3645	0.224667	0.151333	0.582833	0.265333
smo_RBFK
Sorting_Signals	0.459	0.158	0.219	0.459	0.294	0.257	0.644	0.309
Orthology	0.405	0.18	0.186	0.405	0.254	0.194	0.601	0.272
Back_to_Back_Orthology	0.378	0.191	0.178	0.378	0.237	0.168	0.628	0.267
Protein_Family_Domain	0.243	0.184	0.109	0.243	0.151	0.035	0.501	0.239
Protein_Interactions	0.243	0.226	0.081	0.243	0.122	0.002	0.444	0.202
Known_Db_Visualizers	0.459	0.16	0.213	0.459	0.29	0.252	0.679	0.303
Average	0.3645	0.183167	0.164333	0.3645	0.224667	0.151333	0.582833	0.265333
HoeffdingTree
Sorting_Signals	0.459	0.158	0.219	0.459	0.294	0.257	0.502	0.253
Orthology	0.27	0.137	0.172	0.27	0.181	0.129	0.559	0.24
Back_to_Back_Orthology	0.243	0.158	0.088	0.243	0.129	0.065	0.489	0.203
Protein_Family_Domain	0.378	0.146	0.149	0.378	0.212	0.185	0.535	0.215
Protein_Interactions	0.243	0.217	0.081	0.243	0.122	0.009	0.43	0.186
Known_Db_Visualizers	0.459	0.16	0.213	0.459	0.29	0.252	0.57	0.24
Average	0.342	0.162667	0.153667	0.342	0.204667	0.1495	0.514167	0.222833
Lazy_IBK
Sorting_Signals	0.459	0.158	0.219	0.459	0.294	0.257	0.492	0.245
Orthology	0.405	0.18	0.186	0.405	0.254	0.194	0.566	0.244
Back_to_Back_Orthology	0.378	0.191	0.178	0.378	0.237	0.168	0.511	0.216
Protein_Family_Domain	0.297	0.159	0.132	0.297	0.183	0.115	0.547	0.228
Protein_Interactions	0.297	0.199	0.157	0.297	0.185	0.084	0.41	0.196
Known_Db_Visualizers	0.459	0.16	0.213	0.459	0.29	0.252	0.568	0.241
Average	0.3825	0.1745	0.180833	0.3825	0.2405	0.178333	0.515667	0.228333
Logistic
Sorting_Signals	0.459	0.158	0.219	0.459	0.294	0.257	0.493	0.23
Orthology	0.405	0.18	0.186	0.405	0.254	0.194	0.566	0.224
Back_to_Back_Orthology	0.378	0.191	0.178	0.378	0.237	0.168	0.511	0.204
Protein_Family_Domain	0.297	0.159	0.132	0.297	0.183	0.115	0.547	0.213
Protein_Interactions	0.243	0.221	0.081	0.243	0.122	0.001	0.323	0.163
Known_Db_Visualizers	0.459	0.16	0.213	0.459	0.29	0.252	0.564	0.231
Average	0.3735	0.178167	0.168167	0.3735	0.23	0.1645	0.500667	0.210833
misc_InputMappedClassifier
Sorting_Signals	0.243	0.243	0.059	0.243	0.095	0	0.29	0.167
Orthology	0.243	0.243	0.059	0.243	0.095	0	0.29	0.167
Back_to_Back_Orthology	0.243	0.243	0.059	0.243	0.095	0	0.29	0.167
Protein_Family_Domain	0.243	0.243	0.059	0.243	0.095	0	0.29	0.167
Protein_Interactions	0.243	0.243	0.059	0.243	0.095	0	0.29	0.167
Known_Db_Visualizers	0.243	0.243	0.059	0.243	0.095	0	0.29	0.167
Average	0.243	0.243	0.059	0.243	0.095	0	0.29	0.167
rules_DecisionTable
Sorting_Signals	0.459	0.158	0.219	0.459	0.294	0.257	0.55	0.279
Orthology	0.27	0.233	0.171	0.27	0.143	0.069	0.432	0.196
Back_to_Back_Orthology	0.27	0.232	0.136	0.27	0.141	0.059	0.418	0.191
Protein_Family_Domain	0.297	0.186	0.134	0.297	0.177	0.105	0.567	0.241
Protein_Interactions	0.243	0.243	0.059	0.243	0.095	0	0.32	0.164
Known_Db_Visualizers	0.459	0.16	0.213	0.459	0.29	0.252	0.595	0.256
Average	0.333	0.202	0.155333	0.333	0.19	0.123667	0.480333	0.221167
rules_Jrip
Sorting_Signals	0.243	0.241	0.063	0.243	0.1	0.006	0.334	0.187
Orthology	0.243	0.243	0.059	0.243	0.095	0	0.29	0.167
Back_to_Back_Orthology	0.243	0.243	0.059	0.243	0.095	0	0.29	0.167
Protein_Family_Domain	0.243	0.243	0.059	0.243	0.095	0	0.29	0.167
Protein_Interactions	0.243	0.243	0.059	0.243	0.095	0	0.29	0.167
Known_Db_Visualizers	0.243	0.243	0.059	0.243	0.095	0	0.29	0.167
Average	0.243	0.242667	0.0596667	0.243	0.0958333	0.001	0.297333	0.170333
rules_OneR
Sorting_Signals	0.459	0.158	0.219	0.459	0.294	0.257	0.651	0.295
Orthology	0.405	0.18	0.186	0.405	0.254	0.194	0.613	0.252
Back_to_Back_Orthology	0.378	0.191	0.178	0.378	0.237	0.168	0.594	0.237
Protein_Family_Domain	0.297	0.159	0.132	0.297	0.183	0.115	0.569	0.234
Protein_Interactions	0.324	0.201	0.138	0.324	0.188	0.117	0.562	0.213
Known_Db_Visualizers	0.459	0.16	0.213	0.459	0.29	0.252	0.65	0.289
Average	0.387	0.174833	0.177667	0.387	0.241	0.183833	0.6065	0.253333
rules_PART
Sorting_Signals	0.459	0.158	0.219	0.459	0.294	0.257	0.498	0.254
Orthology	0.405	0.18	0.186	0.405	0.254	0.194	0.558	0.248
Back_to_Back_Orthology	0.378	0.191	0.178	0.378	0.237	0.168	0.501	0.222
Protein_Family_Domain	0.297	0.159	0.132	0.297	0.183	0.115	0.54	0.235
Protein_Interactions	0.243	0.216	0.081	0.243	0.122	-0.003	0.406	0.212
Known_Db_Visualizers	0.459	0.16	0.213	0.459	0.29	0.252	0.569	0.251
Average	0.3735	0.177333	0.168167	0.3735	0.23	0.163833	0.512	0.237
rules_ZeroR
Sorting_Signals	0.243	0.243	0.059	0.243	0.095	0	0.29	0.167
Orthology	0.243	0.243	0.059	0.243	0.095	0	0.29	0.167
Back_to_Back_Orthology	0.243	0.243	0.059	0.243	0.095	0	0.29	0.167
Protein_Family_Domain	0.243	0.243	0.059	0.243	0.095	0	0.29	0.167
Protein_Interactions	0.243	0.243	0.059	0.243	0.095	0	0.29	0.167
Known_Db_Visualizers	0.243	0.243	0.059	0.243	0.095	0	0.29	0.167
Average	0.243	0.243	0.059	0.243	0.095	0	0.29	0.167
trees_DecisionStump
Sorting_Signals	0.459	0.158	0.219	0.459	0.294	0.257	0.498	0.254
Orthology	0.405	0.18	0.186	0.405	0.254	0.194	0.558	0.248
Back_to_Back_Orthology	0.378	0.191	0.178	0.378	0.237	0.168	0.501	0.222
Protein_Family_Domain	0.297	0.159	0.132	0.297	0.183	0.115	0.54	0.235
Protein_Interactions	0.243	0.224	0.075	0.243	0.115	0	0.343	0.171
Known_Db_Visualizers	0.459	0.16	0.213	0.459	0.29	0.252	0.569	0.251
Average	0.3735	0.178667	0.167167	0.3735	0.228833	0.164333	0.5015	0.230167
trees_j48
Sorting_Signals	0.459	0.158	0.219	0.459	0.294	0.257	0.498	0.254
Orthology	0.405	0.18	0.186	0.405	0.254	0.194	0.558	0.248
Back_to_Back_Orthology	0.378	0.191	0.178	0.378	0.237	0.168	0.501	0.222
Protein_Family_Domain	0.297	0.159	0.132	0.297	0.183	0.115	0.54	0.235
Protein_Interactions	0.243	0.216	0.081	0.243	0.122	-0.003	0.406	0.212
Known_Db_Visualizers	0.459	0.16	0.213	0.459	0.29	0.252	0.569	0.251
Average	0.3735	0.177333	0.168167	0.3735	0.23	0.163833	0.512	0.237
trees_RandomForest
Sorting_Signals	0.459	0.158	0.219	0.459	0.294	0.257	0.525	0.24
Orthology	0.378	0.181	0.183	0.378	0.244	0.166	0.56	0.226
Back_to_Back_Orthology	0.324	0.196	0.16	0.324	0.205	0.115	0.517	0.208
Protein_Family_Domain	0.351	0.15	0.145	0.351	0.205	0.157	0.536	0.212
Protein_Interactions	0.243	0.208	0.081	0.243	0.122	0.003	0.393	0.183
Known_Db_Visualizers	0.459	0.16	0.213	0.459	0.29	0.252	0.574	0.236
Average	0.369	0.1755	0.166833	0.369	0.226667	0.158333	0.5175	0.2175
trees_LMT
Sorting_Signals	0.459	0.158	0.219	0.459	0.294	0.257	0.509	0.232
Orthology	0.405	0.18	0.186	0.405	0.254	0.194	0.551	0.226
Back_to_Back_Orthology	0.324	0.2	0.152	0.324	0.201	0.11	0.505	0.206
Protein_Family_Domain	0.324	0.155	0.138	0.324	0.194	0.136	0.528	0.211
Protein_Interactions	0.243	0.236	0.066	0.243	0.104	-0.001	0.431	0.175
Known_Db_Visualizers	0.459	0.16	0.213	0.459	0.29	0.252	0.537	0.226
Average	0.369	0.1815	0.162333	0.369	0.222833	0.158	0.510167	0.212667
trees_RandomTree
Sorting_Signals	0.459	0.158	0.219	0.459	0.294	0.257	0.498	0.254
Orthology	0.405	0.18	0.186	0.405	0.254	0.194	0.558	0.248
Back_to_Back_Orthology	0.378	0.191	0.178	0.378	0.237	0.168	0.501	0.222
Protein_Family_Domain	0.297	0.159	0.132	0.297	0.183	0.115	0.54	0.235
Protein_Interactions	0.297	0.199	0.157	0.297	0.185	0.084	0.394	0.193
Known_Db_Visualizers	0.459	0.16	0.213	0.459	0.29	0.252	0.569	0.251
Average	0.3825	0.1745	0.180833	0.3825	0.2405	0.178333	0.51	0.233833
trees_REPTree
Sorting_Signals	0.459	0.158	0.219	0.459	0.294	0.257	0.498	0.254
Orthology	0.324	0.21	0.15	0.324	0.195	0.113	0.578	0.244
Back_to_Back_Orthology	0.378	0.191	0.178	0.378	0.237	0.168	0.501	0.222
Protein_Family_Domain	0.27	0.185	0.103	0.27	0.148	0.074	0.568	0.232
Protein_Interactions	0.243	0.23	0.071	0.243	0.109	0.006	0.388	0.214
Known_Db_Visualizers	0.459	0.16	0.213	0.459	0.29	0.252	0.569	0.251
Average	0.3555	0.189	0.155667	0.3555	0.212167	0.145	0.517	0.236167
