# Supplementary material for: A model to predict the function of hypothetical proteins through a nine-point classification scoring schema
Source: BMC Bioinformatics. 2019 Jan 8;20:14. doi: 10.1186/s12859-018-2554-y (PMC6325861; doi:10.1186/s12859-018-2554-y)
Supplement: Supplementary file 2 — Tables showing correlation analysis (XLSX 150 kb) [file 12859_2018_2554_MOESM2_ESM.xlsx]

## Sheet: minus 29 nov
S.No	Classification 1	Classification 2	Classification 3	Classification 4	Classification 5	Classification 6	Classification 7	Classification 8	Classification 9	Hypo		S.No.
1	1	0	1	0	1	1	0	1	0	0		1		ANOVA - Single Factor
2	1	0	1	0	0	1	0	0	0	0		2		Alpha	0.05
3	1	1	1	1	1	1	0	1	0	0		3
4	1	0	0	0	1	1	0	0	0	0		4		Groups	Count	Sum	Mean	Variance
5	1	1	1	1	1	1	0	0	0	0		5		Column 1	194	18915	97.5	3152.5
6	1	1	1	1	1	1	0	1	0	0		6		Column 2	194	194	1	0
7	1	1	1	1	1	1	0	0	0	0		7		Column 3	194	77	0.396907	0.240612
8	1	1	0	1	1	1	0	0	0	0		8		Column 4	194	146	0.752577	0.187169
9	1	0	1	0	0	1	0	0	0	0		9		Column 5	194	78	0.402062	0.241654
10	1	0	1	0	0	1	0	0	0	0		10		Column 6	194	103	0.530928	0.250334
11	1	0	1	0	0	1	0	1	0	0		11		Column 7	194	194	1	0
12	1	0	1	0	0	1	0	1	0	0		12		Column 8	194	0	0	0
13	1	1	1	1	1	1	0	1	0	0		13		Column 9	194	78	0.402062	0.241654
14	1	0	1	0	1	1	0	0	0	0		14		Column 10	194	0	0	0
15	1	1	0	1	1	1	0	0	0	0		15
16	1	1	1	1	0	1	0	1	0	0		16		Source of Variation	SS	df	MS	F	P-value	F critical
17	1	1	1	1	0	1	0	1	0	0		17		Between Groups	1.64308e+06	9	182565	578.897	0	1.88472
18	1	0	0	0	1	1	0	0	0	0		18		Within Groups	608657	1930	315.366
19	1	1	1	1	1	1	0	0	0	0		19		Total		1939
20	1	1	1	1	0	1	0	1	0	0		20
21	1	0	1	0	0	1	0	1	0	0		21
22	1	0	0	0	1	1	0	0	0	0		22
23	1	1	1	1	1	1	0	1	0	0		23
24	1	0	1	0	0	1	0	0	0	0		24
25	1	0	0	0	1	1	0	0	0	0		25
26	1	0	1	0	1	1	0	0	0	0		26
27	1	0	1	0	1	1	0	0	0	0		27
28	1	0	1	0	1	1	0	1	0	0		28
29	1	0	1	0	0	1	0	0	0	0		29
30	1	0	1	0	1	1	0	1	0	0		30
31	1	1	1	1	1	1	0	0	0	0		31
32	1	0	0	0	1	1	0	0	0	0		32
33	1	1	1	1	0	1	0	1	0	0		33
34	1	0	1	0	0	1	0	1	0	0		34
35	1	0	0	0	1	1	0	0	0	0		35
36	1	1	0	1	1	1	0	0	0	0		36
37	1	1	1	1	0	1	0	1	0	0		37
38	1	0	1	0	0	1	0	0	0	0		38
39	1	0	1	0	0	1	0	0	0	0		39
40	1	1	0	1	1	1	0	1	0	0		40
41	1	1	1	1	0	1	0	1	0	0		41
42	1	1	1	1	1	1	0	1	0	0		42
43	1	0	1	0	0	1	0	0	0	0		43
44	1	1	1	1	1	1	0	1	0	0		44
45	1	0	0	0	0	1	0	1	0	0		45
46	1	0	1	0	0	1	0	1	0	0		46
47	1	0	0	0	1	1	0	0	0	0		47
48	1	0	1	0	1	1	0	0	0	0		48
49	1	0	1	0	0	1	0	1	0	0		49
50	1	0	1	0	1	1	0	1	0	0		50
51	1	0	1	0	0	1	0	1	0	0		51
52	1	0	1	0	0	1	0	0	0	0		52
53	1	0	1	0	0	1	0	1	0	0		53
54	1	0	0	0	1	1	0	0	0	0		54
55	1	0	1	0	0	1	0	0	0	0		55
56	1	0	1	0	0	1	0	1	0	0		56
57	1	1	1	1	0	1	0	1	0	0		57
58	1	0	1	0	1	1	0	1	0	0		58
59	1	1	1	1	0	1	0	0	0	0		59
60	1	0	1	0	1	1	0	1	0	0		60
61	1	1	0	1	1	1	0	0	0	0		61
62	1	0	1	0	0	1	0	1	0	0		62
63	1	1	1	1	0	1	0	0	0	0		63
64	1	0	0	0	1	1	0	0	0	0		64
65	1	1	1	1	1	1	0	1	0	0		65
66	1	0	0	0	1	1	0	0	0	0		66
67	1	1	0	1	1	1	0	0	0	0		67
68	1	0	0	0	1	1	0	0	0	0		68
69	1	1	0	1	1	1	0	0	0	0		69
70	1	1	1	1	0	1	0	0	0	0		70
71	1	0	1	0	0	1	0	0	0	0		71
72	1	1	1	1	0	1	0	0	0	0		72
73	1	0	1	0	0	1	0	1	0	0		73
74	1	1	1	1	1	1	0	0	0	0		74
75	1	0	1	0	0	1	0	1	0	0		75
76	1	1	0	1	1	1	0	0	0	0		76
77	1	0	1	0	0	1	0	1	0	0		77
78	1	0	1	0	1	1	0	1	0	0		78
79	1	0	1	0	0	1	0	0	0	0		79
80	1	1	1	1	0	1	0	0	0	0		80
81	1	1	0	1	0	1	0	1	0	0		81
82	1	0	0	0	0	1	0	0	0	0		82
83	1	1	1	1	0	1	0	0	0	0		83
84	1	1	1	1	1	1	0	0	0	0		84
85	1	0	1	0	1	1	0	0	0	0		85
86	1	1	1	1	0	1	0	1	0	0		86
87	1	1	1	1	0	1	0	0	0	0		87
88	1	0	1	1	0	1	0	0	0	0		88
89	1	1	0	1	1	1	0	0	0	0		89
90	1	0	1	0	0	1	0	0	0	0		90
91	1	1	1	1	1	1	0	1	0	0		91
92	1	0	0	0	1	1	0	0	0	0		92
93	1	0	1	0	1	1	0	0	0	0		93
94	1	0	1	0	1	1	0	1	0	0		94
95	1	1	1	1	0	1	0	1	0	0		95
96	1	0	1	0	0	1	0	1	0	0		96
97	1	1	0	1	1	1	0	0	0	0		97
98	1	0	1	0	1	1	0	0	0	0		98
99	1	1	1	1	1	1	0	1	0	0		99
100	1	0	1	0	0	1	0	1	0	0		100
101	1	0	1	0	1	1	0	0	0	0		101
102	1	0	1	0	1	1	0	0	0	0		102
103	1	1	1	1	0	1	0	1	0	0		103
104	1	0	1	0	1	1	0	0	0	0		104
105	1	0	1	0	0	1	0	1	0	0		105
106	1	0	1	0	1	1	0	0	0	0		106
107	1	1	1	1	1	1	0	0	0	0		107
108	1	1	1	1	1	1	0	1	0	0		108
109	1	0	1	0	1	1	0	0	0	0		109
110	1	1	0	1	0	1	0	0	0	0		110
111	1	0	1	0	0	1	0	1	0	0		111
112	1	0	1	0	1	1	0	1	0	0		112
113	1	1	1	1	0	1	0	1	0	0		113
114	1	1	1	1	0	1	0	1	0	0		114
115	1	1	1	1	0	1	0	1	0	0		115
116	1	1	1	1	1	1	0	0	0	0		116
117	1	0	1	0	0	1	0	1	0	0		117
118	1	0	0	0	1	1	0	0	0	0		118
119	1	0	1	0	1	1	0	1	0	0		119
120	1	0	0	0	1	1	0	0	0	0		120
121	1	0	1	0	0	1	0	1	0	0		121
122	1	1	1	1	1	1	0	0	0	0		122
123	1	0	1	0	1	1	0	1	0	0		123
124	1	0	1	0	0	1	0	0	0	0		124
125	1	1	1	1	0	1	0	0	0	0		125
126	1	1	0	1	1	1	0	0	0	0		126
127	1	0	1	0	0	1	0	1	0	0		127
128	1	0	1	0	1	1	0	1	0	0		128
129	1	0	1	0	1	1	0	0	0	0		129
130	1	0	1	0	0	1	0	1	0	0		130
131	1	1	1	1	0	1	0	1	0	0		131
132	1	1	1	1	1	1	0	0	0	0		132
133	1	0	1	0	0	1	0	1	0	0		133
134	1	1	1	1	0	1	0	0	0	0		134
135	1	0	1	0	0	1	0	1	0	0		135
136	1	1	1	1	1	1	0	1	0	0		136
137	1	0	1	0	0	1	0	0	0	0		137
138	1	0	1	0	0	1	0	0	0	0		138
139	1	1	1	1	1	1	0	0	0	0		139
140	1	0	1	0	0	1	0	0	0	0		140
141	1	1	1	1	0	1	0	1	0	0		141
142	1	0	0	0	1	1	0	0	0	0		142
143	1	0	1	0	0	1	0	0	0	0		143
144	1	1	1	1	0	1	0	0	0	0		144
145	1	0	1	0	0	1	0	0	0	0		145
146	1	0	1	0	0	1	0	0	0	0		146
147	1	0	0	0	1	1	0	0	0	0		147
148	1	0	1	0	1	1	0	0	0	0		148
149	1	1	1	1	1	1	0	0	0	0		149
150	1	1	1	1	0	1	0	0	0	0		150
151	1	1	1	1	0	1	0	0	0	0		151
152	1	0	1	0	0	1	0	1	0	0		152
153	1	0	1	0	1	1	0	0	0	0		153
154	1	0	0	0	1	1	0	0	0	0		154
155	1	0	0	0	1	1	0	0	0	0		155
156	1	1	1	1	1	1	0	1	0	0		156
157	1	0	0	0	1	1	0	0	0	0		157
158	1	0	1	0	1	1	0	1	0	0		158
159	1	0	0	0	1	1	0	0	0	0		159
160	1	0	1	0	0	1	0	1	0	0		160
161	1	0	1	0	0	1	0	1	0	0		161
162	1	0	0	0	1	1	0	1	0	0		162
163	1	0	1	0	1	1	0	0	0	0		163
164	1	0	1	0	0	1	0	1	0	0		164
165	1	1	0	1	1	1	0	0	0	0		165
166	1	0	1	0	1	1	0	0	0	0		166
167	1	1	1	1	0	1	0	1	0	0		167
168	1	1	1	1	0	1	0	1	0	0		168
169	1	0	1	0	1	1	0	0	0	0		169
170	1	0	1	0	0	1	0	0	0	0		170
171	1	1	1	1	0	1	0	0	0	0		171
172	1	0	0	0	1	1	0	0	0	0		172
173	1	0	0	0	1	1	0	0	0	0		173
174	1	0	1	0	1	1	0	1	0	0		174
175	1	0	1	0	0	1	0	1	0	0		175
176	1	1	0	1	1	1	0	0	0	0		176
177	1	0	0	0	0	1	0	0	0	0		177
178	1	0	1	0	1	1	0	0	0	0		178
179	1	0	1	0	1	1	0	1	0	0		179
180	1	1	1	1	0	1	0	0	0	0		180
181	1	0	1	0	1	1	0	0	0	0		181
182	1	1	1	1	0	1	0	0	0	0		182
183	1	0	1	0	0	1	0	1	0	0		183
184	1	0	0	0	0	1	0	1	0	0		184
185	1	1	0	1	1	1	0	0	0	0		185
186	1	0	1	0	0	1	0	0	0	0		186
187	1	1	0	1	1	1	0	0	0	0		187
188	1	0	1	0	1	1	0	0	0	0		188
189	1	0	0	0	1	1	0	0	0	0		189
190	1	1	0	1	1	1	0	0	0	0		190
191	1	1	0	1	1	1	0	0	0	0		191
192	1	0	1	0	1	1	0	0	0	0		192
193	1	1	1	1	0	1	0	0	0	0		193
194	1	1	0	1	1	1	0	0	0	0		194

## Sheet: plus 29 nov
S.No	Classification 1	Classification 2	Classification 3	Classification 4	Classification 5	Classification 6	Classification 7	Classification 8	Classification 9	Hypo		S. No. previous
1	1	1	0	1	1	0	0	0	1	1		1		ANOVA - Single Factor
2	1	1	0	1	1	0	0	1	1	1		2		Alpha	0.05
3	0	0	0	0	0	0	0	0	1	1		3
4	1	1	1	1	1	1	0	1	0	1		4		Groups	Count	Sum	Mean	Variance
5	1	1	1	1	1	0	1	0	1	1		5		Column 1	106	5671	53.5	945.167
6	1	1	1	1	0	0	0	0	1	1		6		Column 2	106	86	0.811321	0.154537
7	1	1	1	1	0	0	0	0	0	1		7		Column 3	106	105	0.990566	0.00943396
8	0	1	1	0	1	1	0	1	0	1		8		Column 4	106	43	0.40566	0.243396
9	1	1	1	1	0	0	0	0	1	1		9		Column 5	106	35	0.330189	0.22327
10	1	1	1	0	1	0	0	0	0	1		10		Column 6	106	79	0.745283	0.191644
11	1	1	0	1	1	0	1	0	0	1		11		Column 7	106	50	0.471698	0.251572
12	0	1	1	0	1	0	0	1	0	1		12		Column 8	106	50	0.471698	0.251572
13	0	1	0	0	0	0	1	0	0	1		13		Column 9	106	47	0.443396	0.249146
14	1	1	0	1	1	0	0	1	0	1		14		Column 10	106	65	0.613208	0.239443
15	0	1	1	0	1	1	1	0	1	1		15
16	1	1	0	1	0	0	1	0	1	1		16		Source of Variation	SS	df	MS	F	P-value	F critical
17	0	1	1	0	1	0	1	0	0	1		17		Between Groups	267140	9	29682.3	313.441	3.16626e-290	1.88878
18	1	1	0	1	1	1	1	0	1	1		18		Within Groups	99433	1050	94.6981
19	1	1	0	1	1	0	1	1	1	1		19		Total		1059
20	1	1	0	0	1	1	1	1	1	1		20
21	1	1	0	0	1	1	1	1	0	1		21
22	1	1	1	0	1	1	1	0	1	1		22
23	1	1	1	0	0	0	1	0	0	1		23
24	1	1	1	0	1	0	1	0	1	1		24
25	1	1	0	0	1	1	0	1	0	1		25
26	1	1	0	0	1	0	0	1	1	1		26
27	1	1	0	0	1	0	0	1	1	1		27
28	1	1	0	0	1	1	0	0	1	1		28
29	1	1	0	0	1	1	1	0	1	1		29
30	1	1	1	0	0	0	1	0	1	1		30
31	1	1	1	0	1	1	1	1	1	1		31
32	1	1	0	0	1	1	1	1	1	1		32
33	1	1	0	0	1	1	0	0	1	1		33
34	1	1	0	0	1	1	1	0	0	1		34
35	0	1	1	0	1	1	1	1	1	1		35
36	1	1	0	0	1	1	1	0	1	1		36
37	1	1	0	0	0	0	0	0	0	1		37
38	1	1	1	0	0	0	0	0	1	1		38
39	0	1	1	0	1	0	0	0	0	1		39
40	0	1	0	0	1	0	0	0	1	1		40
41	1	1	0	1	1	1	0	0	0	1		41
42	1	1	0	0	1	1	0	1	1	1		42
43	1	1	0	0	0	1	0	1	0	1		43
44	1	1	0	0	1	0	1	0	0	1		44
45	1	1	0	0	1	0	1	1	1	1		45
46	1	1	0	0	0	0	1	1	1	1		46
47	0	1	1	0	1	1	1	1	0	1		47
48	1	1	0	0	1	0	1	1	0	1		48
49	1	1	0	1	1	1	1	0	1	1		49
50	0	1	0	0	0	0	1	0	1	1		50
51	0	1	0	1	1	0	0	0	1	1		51
52	1	1	0	1	1	0	0	0	1	1		52
53	1	1	0	0	0	1	1	1	1	1		53
54	1	1	0	0	1	0	1	0	0	1		54
55	1	1	0	1	0	1	0	0	0	1		55
56	1	1	1	1	0	0	1	1	1	1		56
57	1	1	1	1	0	1	1	1	1	1		57
58	1	1	1	1	1	1	1	1	0	1		58
59	1	1	1	0	1	1	0	1	1	1		59
60	1	1	0	0	1	1	0	0	0	1		60
61	1	1	0	0	1	0	1	0	1	1		61
62	1	1	0	1	1	1	1	1	1	1		62
63	1	1	0	0	1	0	0	0	0	1		63
64	1	1	1	0	1	1	1	0	0	1		64
65	1	1	0	1	1	1	0	1	1	1		65
66	1	1	0	0	1	1	1	1	0	1		66
67	1	1	0	0	0	1	1	1	1	1		67
68	1	1	1	0	1	0	1	0	1	1		68
69	1	1	0	0	1	0	1	1	0	1		69
70	1	1	0	0	1	0	0	0	1	1		70
71	1	1	1	0	1	1	1	1	1	1		71
72	1	1	1	0	1	1	0	1	1	1		72
73	1	1	0	1	1	1	0	0	1	1		73
74	1	1	1	0	1	1	0	0	1	1		74
75	1	1	1	0	0	0	0	0	1	1		75
76	0	1	1	0	0	1	1	1	0	1		76
77	1	1	1	0	1	1	1	0	1	1		77
78	1	1	1	0	1	1	0	0	1	1		78
79	1	1	0	0	0	1	1	1	0	1		79
80	1	1	1	0	1	0	1	1	1	1		80
81	1	1	0	0	1	1	0	0	0	1		81
82	1	1	0	1	1	0	0	0	1	1		82
83	1	1	1	1	0	1	0	0	1	1		83
84	1	1	1	1	0	0	0	0	0	1		84
85	1	1	1	1	1	1	1	1	1	1		85
86	0	1	1	1	1	1	1	1	0	1		86
87	1	1	1	1	1	1	0	1	0	1		87
88	1	1	0	0	1	0	0	1	1	1		88
89	0	1	0	1	1	0	0	1	1	1		89
90	1	1	0	0	1	0	1	1	1	1		90
91	1	1	0	0	0	0	0	0	0	1		91
92	1	1	1	1	1	1	0	1	1	1		92
93	1	1	0	0	0	0	0	0	1	1		93
94	0	1	1	0	1	1	1	1	0	1		94
95	0	1	0	0	1	0	0	1	0	1		95
96	1	1	1	0	0	0	1	0	1	1		96
97	0	1	0	0	1	0	0	0	1	1		97
98	0	1	0	0	1	1	0	0	0	1		98
99	1	1	0	0	1	0	1	0	0	1		99
100	0	1	0	0	1	0	0	0	1	1		100
101	1	1	0	1	1	0	0	1	1	1		101
102	1	1	0	1	1	0	0	0	1	1		102
103	1	1	1	0	0	0	0	0	1	1		103
104	1	1	1	0	1	1	0	1	0	1		104
105	1	1	0	1	1	1	0	0	0	1		105
106	1	1	0	1	1	0	0	1	1	1		106

## Sheet: Minus
Accession	Protein family Domains	Orthology	Protein interactions	Bidirectional best blast hits	Subcellular location	Functional linkages	Pseudogenes	Homology Modeling	Noncode
P23141.2	1	0	1	0	1	1	0	1	0
O60291.2	1	0	1	0	0	1	0	0	0
Q9HC62.3	1	1	1	1	1	1	0	1	0
Q8TCT7.2	1	0	0	0	1	1	0	0	0
Q86U10.3	1	1	1	1	1	1	0	0	0
P07686.3	1	1	1	1	1	1	0	1	0
P15586.3	1	1	1	1	1	1	0	0	0
Q5FYA8.1	1	1	0	1	1	1	0	0	0
P32456.3	1	0	1	0	0	1	0	0	0
Q8IU81.1	1	0	1	0	0	1	0	0	0
P06744.4	1	0	1	0	0	1	0	1	0
Q13114.2	1	0	1	0	0	1	0	1	0
P00750.1	1	1	1	1	1	1	0	1	0
A6NGU5.2	1	0	1	0	1	1	0	0	0
Q5XG92.2	1	1	0	1	1	1	0	0	0
Q5D1E8.1	1	1	1	1	0	1	0	1	0
Q06124.2	1	1	1	1	0	1	0	1	0
Q5FYB0.1	1	0	0	0	1	1	0	0	0
Q8NHP8.2	1	1	1	1	1	1	0	0	0
P30305.2	1	1	1	1	0	1	0	1	0
Q96JP5.1	1	0	1	0	0	1	0	1	0
Q68CK6.2	1	0	0	0	1	1	0	0	0
O60942.1	1	1	1	1	1	1	0	1	0
P08243.4	1	0	1	0	0	1	0	0	0
Q7RTZ1.2	1	0	0	0	1	1	0	0	0
Q6UWW8.1	1	0	1	0	1	1	0	0	0
Q5T160.1	1	0	1	0	1	1	0	0	0
P34913.2	1	0	1	0	1	1	0	1	0
Q9H4L4.2	1	0	1	0	0	1	0	0	0
O14773.2	1	0	1	0	1	1	0	1	0
Q2T9J0.3	1	1	1	1	1	1	0	0	0
Q6NUN0.2	1	0	0	0	1	1	0	0	0
P29350.1	1	1	1	1	0	1	0	1	0
Q9Y4X5.2	1	0	1	0	0	1	0	1	0
Q6P4A8.2	1	0	0	0	1	1	0	0	0
Q6P4A8.2	1	1	0	1	1	1	0	0	0
P43378.1	1	1	1	1	0	1	0	1	0
Q8NHQ9.3	1	0	1	0	0	1	0	0	0
Q96AY3.1	1	0	1	0	0	1	0	0	0
P08842.2	1	1	0	1	1	1	0	1	0
Q96G74.1	1	1	1	1	0	1	0	1	0
O14773.2	1	1	1	1	1	1	0	1	0
Q8NBH2.2	1	0	1	0	0	1	0	0	0
P21589.1	1	1	1	1	1	1	0	1	0
Q8WYK0.1	1	0	0	0	0	1	0	1	0
Q06124.2	1	0	1	0	0	1	0	1	0
Q9NPA2.1	1	0	0	0	1	1	0	0	0
Q96GW9.2	1	0	1	0	1	1	0	0	0
P17812.2	1	0	1	0	0	1	0	1	0
P00750.1	1	0	1	0	1	1	0	1	0
Q5D1E8.1	1	0	1	0	0	1	0	1	0
Q86T96.2	1	0	1	0	0	1	0	0	0
Q15046.3	1	0	1	0	0	1	0	1	0
Q96PD5.1	1	0	0	0	1	1	0	0	0
Q99502.2	1	0	1	0	0	1	0	0	0
Q8WXF7.1	1	0	1	0	0	1	0	1	0
O76083.1	1	1	1	1	0	1	0	1	0
P08842.2	1	0	1	0	1	1	0	1	0
Q9NTJ5.2	1	1	1	1	0	1	0	0	0
P21589.1	1	0	1	0	1	1	0	1	0
P28039.1	1	1	0	1	1	1	0	0	0
P31939.3	1	0	1	0	0	1	0	1	0
Q9UNH5.1	1	1	1	1	0	1	0	0	0
Q8N119.2	1	0	0	0	1	1	0	0	0
P50281.3	1	1	1	1	1	1	0	1	0
Q5XG92.2	1	0	0	0	1	1	0	0	0
Q6NT32.1	1	1	0	1	1	1	0	0	0
P28039.1	1	0	0	0	1	1	0	0	0
Q7RTZ1.2	1	1	0	1	1	1	0	0	0
Q99504.3	1	1	1	1	0	1	0	0	0
Q7Z569.2	1	0	1	0	0	1	0	0	0
P56180.3	1	1	1	1	0	1	0	0	0
Q9NSD9.3	1	0	1	0	0	1	0	1	0
Q6UWW8.1	1	1	1	1	1	1	0	0	0
O00257.3	1	0	1	0	0	1	0	1	0
Q96PD5.1	1	1	0	1	1	1	0	0	0
P32455.2	1	0	1	0	0	1	0	1	0
P36871.3	1	0	1	0	1	1	0	1	0
Q9ULM6.2	1	0	1	0	0	1	0	0	0
Q9ULM6.2	1	1	1	1	0	1	0	0	0
Q8WYK0.1	1	1	0	1	0	1	0	1	0
A4D256.2	1	0	0	0	0	1	0	0	0
Q9H0R5.3	1	1	1	1	0	1	0	0	0
P51690.2	1	1	1	1	1	1	0	0	0
Q53FZ2.2	1	0	1	0	1	1	0	0	0
Q9Y2R4.3	1	1	1	1	0	1	0	1	0
P32456.3	1	1	1	1	0	1	0	0	0
Q9BYE2.4	1	0	1	1	0	1	0	0	0
P54793.4	1	1	0	1	1	1	0	0	0
Q9BZR9.2	1	0	1	0	0	1	0	0	0
Q96NY9.3	1	1	1	1	1	1	0	1	0
Q5FYB1.1	1	0	0	0	1	1	0	0	0
Q14520.1	1	0	1	0	1	1	0	0	0
Q05932.3	1	0	1	0	1	1	0	1	0
O95243.1	1	1	1	1	0	1	0	1	0
Q9UK80.1	1	0	1	0	0	1	0	1	0
Q8N119.2	1	1	0	1	1	1	0	0	0
P36406.1	1	0	1	0	1	1	0	0	0
P34913.2	1	1	1	1	1	1	0	1	0
Q96G74.1	1	0	1	0	0	1	0	1	0
Q9HA77.1	1	0	1	0	1	1	0	0	0
O76050.1	1	0	1	0	1	1	0	0	0
Q9NPI6.2	1	1	1	1	0	1	0	1	0
P51689.2	1	0	1	0	1	1	0	0	0
P43378.1	1	0	1	0	0	1	0	1	0
Q86U10.3	1	0	1	0	1	1	0	0	0
Q14520.1	1	1	1	1	1	1	0	0	0
P05156.2	1	1	1	1	1	1	0	1	0
O95870.3	1	0	1	0	1	1	0	0	0
Q96PP8.1	1	1	0	1	0	1	0	0	0
Q9Y2R4.3	1	0	1	0	0	1	0	1	0
P50281.3	1	0	1	0	1	1	0	1	0
P32455.2	1	1	1	1	0	1	0	1	0
P49902.1	1	1	1	1	0	1	0	1	0
P31939.3	1	1	1	1	0	1	0	1	0
O95870.3	1	1	1	1	1	1	0	0	0
Q9NRF8.1	1	0	1	0	0	1	0	1	0
O00748.1	1	0	0	0	1	1	0	0	0
P05156.2	1	0	1	0	1	1	0	1	0
P22304.1	1	0	0	0	1	1	0	0	0
O76083.1	1	0	1	0	0	1	0	1	0
O00519.2	1	1	1	1	1	1	0	0	0
O60942.1	1	0	1	0	1	1	0	1	0
Q9NPH2.1	1	0	1	0	0	1	0	0	0
Q8NHH9.2	1	1	1	1	0	1	0	0	0
P36269.2	1	1	0	1	1	1	0	0	0
O95243.1	1	0	1	0	0	1	0	1	0
P19440.2	1	0	1	0	1	1	0	1	0
O43280.2	1	0	1	0	1	1	0	0	0
Q9NTJ5.2	1	0	1	0	0	1	0	1	0
Q8WXF7.1	1	1	1	1	0	1	0	1	0
O43280.2	1	1	1	1	1	1	0	0	0
Q96LI5.2	1	0	1	0	0	1	0	1	0
A4D256.2	1	1	1	1	0	1	0	0	0
Q9NPI6.2	1	0	1	0	0	1	0	1	0
P19440.2	1	1	1	1	1	1	0	1	0
Q9UNH5.1	1	0	1	0	0	1	0	0	0
Q5VTB9.1	1	0	1	0	0	1	0	0	0
Q8TCT7.2	1	1	1	1	1	1	0	0	0
Q9H0R5.3	1	0	1	0	0	1	0	0	0
Q9UK80.1	1	1	1	1	0	1	0	1	0
Q6NT32.1	1	0	0	0	1	1	0	0	0
P56180.3	1	0	1	0	0	1	0	0	0
Q5TA45.2	1	1	1	1	0	1	0	0	0
Q99504.3	1	0	1	0	0	1	0	0	0
Q5TA45.2	1	0	1	0	0	1	0	0	0
Q9BWV7.3	1	0	0	0	1	1	0	0	0
Q8NHP8.2	1	0	1	0	1	1	0	0	0
Q5FYB0.1	1	1	1	1	1	1	0	0	0
Q96LI5.2	1	1	1	1	0	1	0	0	0
Q9BYE2.4	1	1	1	1	0	1	0	0	0
P29350.1	1	0	1	0	0	1	0	1	0
P0C7M7.1	1	0	1	0	1	1	0	0	0
O75879.1	1	0	0	0	1	1	0	0	0
P51690.2	1	0	0	0	1	1	0	0	0
P23141.2	1	1	1	1	1	1	0	1	0
O00519.2	1	0	0	0	1	1	0	0	0
P07686.3	1	0	1	0	1	1	0	1	0
P36269.2	1	0	0	0	1	1	0	0	0
Q9HCI7.2	1	0	1	0	0	1	0	1	0
Q96AY2.2	1	0	1	0	0	1	0	1	0
Q08AH3.2	1	0	0	0	1	1	0	1	0
P15586.3	1	0	1	0	1	1	0	0	0
P49902.1	1	0	1	0	0	1	0	1	0
Q9NPA2.1	1	1	0	1	1	1	0	0	0
A8MQ27.1	1	0	1	0	1	1	0	0	0
Q96AY2.2	1	1	1	1	0	1	0	1	0
P54829.4	1	1	1	1	0	1	0	1	0
O95302.2	1	0	1	0	1	1	0	0	0
Q8NHH9.2	1	0	1	0	0	1	0	0	0
Q99502.2	1	1	1	1	0	1	0	0	0
Q08AH1.1	1	0	0	0	1	1	0	0	0
Q5FYA8.1	1	0	0	0	1	1	0	0	0
Q96NY9.3	1	0	1	0	1	1	0	1	0
Q8IYW5.1	1	0	1	0	0	1	0	1	0
P22304.1	1	1	0	1	1	1	0	0	0
Q96PP8.1	1	0	0	0	0	1	0	0	0
Q9HCC0.1	1	0	1	0	1	1	0	0	0
Q9HC62.3	1	0	1	0	1	1	0	1	0
Q9H4L4.2	1	1	1	1	0	1	0	0	0
Q2L4Q9.1	1	0	1	0	1	1	0	0	0
Q8NBH2.2	1	1	1	1	0	1	0	0	0
P54829.4	1	0	1	0	0	1	0	1	0
P30305.2	1	0	0	0	0	1	0	1	0
Q2L4Q9.1	1	1	0	1	1	1	0	0	0
O95628.3	1	0	1	0	0	1	0	0	0
P51689.2	1	1	0	1	1	1	0	0	0
Q4G176.3	1	0	1	0	1	1	0	0	0
P54793.4	1	0	0	0	1	1	0	0	0
A6NGU5.2	1	1	0	1	1	1	0	0	0
Q5FYB1.1	1	1	0	1	1	1	0	0	0
Q2T9J0.3	1	0	1	0	1	1	0	0	0
Q8NHQ9.3	1	1	1	1	0	1	0	0	0
O00748.1	1	1	0	1	1	1	0	0	0

## Sheet: Plus
Accession	Protein family Domains	Orthology	Protein interactions	Bidirectional best blast hits	Subcellular location	Functional linkages	Pseudogenes	Homology Modeling	Noncode
NP_009107.1	1	1	0	1	1	0	0	0	1
CAC82738.1	1	1	0	1	1	0	0	1	1
AF527534_1	0	0	0	0	0	0	0	0	1
AAP97303	1	1	1	1	1	1	0	1	0
NP_060440.2	1	1	1	1	1	0	1	0	1
NP_060541.3	1	1	1	1	0	0	0	0	1
									1
NP_057673.2	1	1	1	1	0	0	0	0	0
BAE46899.1	0	1	1	0	1	1	0	1	0
									0
NP_116207.2	1	1	1	1	0	0	0	0	1
									1
EAW66951.1	1	1	1	0	1	0	0	0	0
EAW72391.1	1	1	0	1	1	0	1	0	0
EAW74482.1	0	1	1	0	1	0	0	1	0
EAW84367.1	0	1	0	0	0	0	1	0	0
EAW84369.1	1	1	0	1	1	0	0	1	0
NP_775934.3	0	1	1	0	1	1	1	0	1
NP_060290.3	1	1	0	1	0	0	1	0	1
									1
AAB51172.1	0	1	1	0	1	0	1	0	0
CAE45808.1	1	1	0	1	1	1	1	0	1
CAB66613.1	1	1	0	1	1	0	1	1	1
CAB56014.2	1	1	0	0	1	1	1	1	1
CAB92132.1	1	1	0	0	1	1	1	1	0
CAC17765.1	1	1	1	0	1	1	1	0	1
CAB61382.2	1	1	1	0	0	0	1	0	0
CAH10625.1	1	1	1	0	1	0	1	0	1
CAB70766.1	1	1	0	0	1	1	0	1	0
CAI56764.1	1	1	0	0	1	0	0	1	1
CAH18083.1	1	1	0	0	1	0	0	1	1
CAB66795.1	1	1	0	0	1	1	0	0	1
CAI56710.1	1	1	0	0	1	1	1	0	1
CAB66806.1	1	1	1	0	0	0	1	0	1
CAI45996.1	1	1	1	0	1	1	1	1	1
CAD98097.1	1	1	0	0	1	1	1	1	1
CAI46109.1	1	1	0	0	1	1	0	0	1
			0
		1
CAI46169.1	1	1	0	0	1	1	1	0	0
		1
CAH56300.1	0	1	1	0	1	1	1	1	1
CAH56419.1	1	1	0	0	1	1	1	0	1
CAB66495.1	1	1	0	0	0	0	0	0	0
		1
CAB66797.1	1	1	1	0	0	0	0	0	1
CAB66761.1	0	1	1	0	1	0	0	0	0
CAI45942.1	0	1	0	0	1	0	0	0	1
CAH18341.1	1	1	0	1	1	1	0	0	0
CAH18079.1	1	1	0	0	1	1	0	1	1
CAD28529.1	1	1	0	0	0	1	0	1	0
CAD38733.2	1	1	0	0	1	0	1	0	0
			0
CAH18324.1	1	1	0	0	1	0	1	1	1
CAI46074.1	1	1	0	0	0	0	1	1	1
CAD98041.1	0	1	1	0	1	1	1	1	0
CAD97798.1	1	1	0	0	1	0	1	1	0
CAB53247.1	1	1	0	1	1	1	1	0	1
AAP97710.1	0	1	0	0	0	0	1	0	1
AAP92796.1	0	1	0	1	1	0	0	0	1
		1
CAD98048.1	1	1	0	1	1	0	0	0	1
CAD97989.1	1	1	0	0	0	1	1	1	1
CAD97690.1	1	1	0	0	1	0	1	0	0
CAD97625.1	1	1	0	1	0	1		0	0
CAI46134.1	1	1	1	1	0	0	1	1	1
CAB46373.2	1	1	1	1	0	1	1	1	1
		1
CAD98087.1	1	1	1	1	1	1	1	1	0
CAC21666.1	1	1	1	0	1	1	0	1	1
CAB66635.1	1	1	0	0	1	1	0	0	0
CAB75657.1	1	1	0	0	1	0	1	0	1
BAF43710.1	1	1	0	1	1	1	1	1	1
AAP97299.1	1	1	0	0	1	0	0	0	0
AAM94279.1	1	1	1	0	1	1	1	0	0
AAQ76796.1	1	1	0	1	1	1	0	1	1
									0
CAH18451.2	1	1	0	0	1	1	1	1
									0
CAH10558.1	1	1	0	0	0	1	1	1	1
CAB70786.2	1	1	1	0	1	0	1	0	1
CAD39094.2	1	1	0	0	1	0	1	1	0
CAH10646.1	1	1	0	0	1	0	0	0	1
CAD89928.1	1	1	1	0	1	1	1	1	1
	1
CAD38683.1	1	1	1	0	1	1	0	1	1
CAD28545.1	1	1	0	1	1	1	0	0	1
CAB99229.1	1	1	1	0	1	1	0	0	1
CAB66855.1	1	1	1	0	0	0	0	0	1
CAH18309.1		1	1	0	0	1	1	1	0
CAH18307.1	1	1	1	0	1	1	1	0	1
CAH10526.1	1	1	1	0	1	1	0	0	1
BAC11802.1	1	1	0	0	0	1	1	1	0
CAB77059.1	1	1	1	0	1	0	1	1	1
BAC67707.1	1	1	0	0	1	1	0	0	0
NP_212133.1	1	1	0	1	1	0	0	0	1
NP_001182667.1	1	1	1	1	0	1	0	0	1
NP_004861.2	1	1	1	1	0	0	0	0	0
NP_001269724.1	1	1	1	1	1	1	1	1	1
NP_037462.1	0	1	1	1	1	1	1	1	0
NP_065178.1	1	1	1	1	1	1	0	1	0
AAF62402.1	1	1	0	0	1	0	0	1	1
XP_011522657.1	0	1	0	1	1	0	0	1	1
XP_011532246.1	1	1	0	0	1	0	1	1	1
XP_011528057.1	1	1	0	0	0	0	0	0	0
NP_789843.2	1	1	1	1	1	1	0	1	1
BAC04840.1	1	1	0	0	0	0	0	0	1
BAF83390.1	0	1	1	0	1	1	1	1	0
AAV38195.1		1	0	0	1	0	0	1	0
BAA92596.1	1	1	1	0	0	0	1	0	1
BAA86524.1	0	1	0	0	1	0	0	0	1
BAB21794.1	0	1	0	0	1	1	0	0	0
BAA20787.3	1	1	0	0	1	0	1	0	0
BAA20793.3	0	1	0	0	1	0	0	0	1
NP_689482.1	1	1	0	1	1	0	0	1	1
NP_001010867.1	1	1	0	1	1	0	0	0	1
CAH10532.1	1	1	1	0	0	0	0	0	1
CAD97623.1	1	1	1	0	1	1		1	0
							0
CAD97687.1	1	1	0	1	1	1	0	0	0
CAH18674.1	1	1	0	1	1	0	0	1	1

## Sheet: Discrete
Accession	Gene	Putative function	Protein family Domains	Orthology	Protein interactions	Bidirectional best blast hits	Subcellular location	Functional linkages	Pseudogenes	Homology Modeling	Noncode
P23141.2	CES1	Ligases	1	0	1	0	1	1	0	1	0
O60291.2	MGRN1	Ligases	1	0	1	0	0	1	0	0	0
Q9HC62.3	SENP2	Hydrolases	1	1	1	1	1	1	0	1	0
Q8TCT7.2	SPPL2B	Ligases	1	0	0	0	1	1	0	0	0
Q86U10.3	ASPG	Hydrolases	1	1	1	1	1	1	0	0	0
P07686.3	HEXB	Hydrolases	1	1	1	1	1	1	0	1	0
P15586.3	GNS	Hydrolases	1	1	1	1	1	1	0	0	0
Q5FYA8.1	ARSH	Hydrolases	1	1	0	1	1	1	0	0	0
P32456.3	GBP2	Ligases	1	0	1	0	0	1	0	0	0
Q8IU81.1	IRF2BP1	Ligases	1	0	1	0	0	1	0	0	0
P06744.4	GPI	Isomerases	1	0	1	0	0	1	0	1	0
Q13114.2	TRAF3	Ligases	1	0	1	0	0	1	0	1	0
P00750.1	PLAT	Hydrolases	1	1	1	1	1	1	0	1	0
A6NGU5.2	GGT3P	Ligases	1	0	1	0	1	1	0	0	0
Q5XG92.2	CES4A	Hydrolases	1	1	0	1	1	1	0	0	0
Q5D1E8.1	ZC3H12A	Hydrolases	1	1	1	1	0	1	0	1	0
Q06124.2	PTPN11	Hydrolases	1	1	1	1	0	1	0	1	0
Q5FYB0.1	ARSJ	Ligases	1	0	0	0	1	1	0	0	0
Q8NHP8.2	PLBD2	Hydrolases	1	1	1	1	1	1	0	0	0
P30305.2	CDC25B	Hydrolases	1	1	1	1	0	1	0	1	0
Q96JP5.1	ZFP91	Ligases	1	0	1	0	0	1	0	1	0
Q68CK6.2	ACSM2B	Ligases	1	0	0	0	1	1	0	0	0
O60942.1	RNGTT	Hydrolases	1	1	1	1	1	1	0	1	0
P08243.4	ASNS	Ligases	1	0	1	0	0	1	0	0	0
Q7RTZ1.2	OVCH2	Ligases	1	0	0	0	1	1	0	0	0
Q6UWW8.1	CES3	Ligases	1	0	1	0	1	1	0	0	0
Q5T160.1	RARS2	Ligases	1	0	1	0	1	1	0	0	0
P34913.2	EPHX2	Ligases	1	0	1	0	1	1	0	1	0
Q9H4L4.2	SENP3	Ligases	1	0	1	0	0	1	0	0	0
O14773.2	TPP1	Ligases	1	0	1	0	1	1	0	1	0
Q2T9J0.3	TYSND1	Hydrolases	1	1	1	1	1	1	0	0	0
Q6NUN0.2	ACSM5	Ligases	1	0	0	0	1	1	0	0	0
P29350.1	PTPN6	Hydrolases	1	1	1	1	0	1	0	1	0
Q9Y4X5.2	ARIH1	Ligases	1	0	1	0	0	1	0	1	0
Q6P4A8.2	PLBD1	Ligases	1	0	0	0	1	1	0	0	0
Q6P4A8.2	PLBD1	Hydrolases	1	1	0	1	1	1	0	0	0
P43378.1	PTPN9	Hydrolases	1	1	1	1	0	1	0	1	0
Q8NHQ9.3	DDX55	Ligases	1	0	1	0	0	1	0	0	0
Q96AY3.1	FKBP10	Isomerases	1	0	1	0	0	1	0	0	0
P08842.2	STS	Hydrolases	1	1	0	1	1	1	0	1	0
Q96G74.1	OTUD5	Hydrolases	1	1	1	1	0	1	0	1	0
O14773.2	TPP1	Hydrolases	1	1	1	1	1	1	0	1	0
Q8NBH2.2	KY	Ligases	1	0	1	0	0	1	0	0	0
P21589.1	NT5E	Hydrolases	1	1	1	1	1	1	0	1	0
Q8WYK0.1	ACOT12	Ligases	1	0	0	0	0	1	0	1	0
Q06124.2	PTPN11	Ligases	1	0	1	0	0	1	0	1	0
Q9NPA2.1	MMP25	Ligases	1	0	0	0	1	1	0	0	0
Q96GW9.2	MARS2	Ligases	1	0	1	0	1	1	0	0	0
P17812.2	CTPS1	Ligases	1	0	1	0	0	1	0	1	0
P00750.1	PLAT	Ligases	1	0	1	0	1	1	0	1	0
Q5D1E8.1	ZC3H12A	Ligases	1	0	1	0	0	1	0	1	0
Q86T96.2	RNF180	Ligases	1	0	1	0	0	1	0	0	0
Q15046.3	KARS	Ligases	1	0	1	0	0	1	0	1	0
Q96PD5.1	PGLYRP2	Ligases	1	0	0	0	1	1	0	0	0
Q99502.2	EYA1	Ligases	1	0	1	0	0	1	0	0	0
Q8WXF7.1	ATL1	Ligases	1	0	1	0	0	1	0	1	0
O76083.1	PDE9A	Hydrolases	1	1	1	1	0	1	0	1	0
P08842.2	STS	Ligases	1	0	1	0	1	1	0	1	0
Q9NTJ5.2	SACM1L	Hydrolases	1	1	1	1	0	1	0	0	0
P21589.1	NT5E	Ligases	1	0	1	0	1	1	0	1	0
P28039.1	AOAH	Hydrolases	1	1	0	1	1	1	0	0	0
P31939.3	ATIC	Ligases	1	0	1	0	0	1	0	1	0
Q9UNH5.1	CDC14A	Hydrolases	1	1	1	1	0	1	0	0	0
Q8N119.2	MMP21	Ligases	1	0	0	0	1	1	0	0	0
P50281.3	MMP14	Hydrolases	1	1	1	1	1	1	0	1	0
Q5XG92.2	CES4A	Ligases	1	0	0	0	1	1	0	0	0
Q6NT32.1	CES5A	Hydrolases	1	1	0	1	1	1	0	0	0
P28039.1	AOAH	Ligases	1	0	0	0	1	1	0	0	0
Q7RTZ1.2	OVCH2	Hydrolases	1	1	0	1	1	1	0	0	0
Q99504.3	EYA3	Hydrolases	1	1	1	1	0	1	0	0	0
Q7Z569.2	BRAP	Ligases	1	0	1	0	0	1	0	0	0
P56180.3	TPTE	Hydrolases	1	1	1	1	0	1	0	0	0
Q9NSD9.3	FARSB	Ligases	1	0	1	0	0	1	0	1	0
Q6UWW8.1	CES3	Hydrolases	1	1	1	1	1	1	0	0	0
O00257.3		Ligases	1	0	1	0	0	1	0	1	0
Q96PD5.1	PGLYRP2	Hydrolases	1	1	0	1	1	1	0	0	0
P32455.2	GBP1	Ligases	1	0	1	0	0	1	0	1	0
P36871.3	PGM1	Isomerases	1	0	1	0	1	1	0	1	0
Q9ULM6.2	CNOT6	Ligases	1	0	1	0	0	1	0	0	0
Q9ULM6.2	CNOT6	Hydrolases	1	1	1	1	0	1	0	0	0
Q8WYK0.1	ACOT12	Hydrolases	1	1	0	1	0	1	0	1	0
A4D256.2	CDC14C	Ligases	1	0	0	0	0	1	0	0	0
Q9H0R5.3	GBP3	Hydrolases	1	1	1	1	0	1	0	0	0
P51690.2	ARSE	Hydrolases	1	1	1	1	1	1	0	0	0
Q53FZ2.2	ACSM3	Ligases	1	0	1	0	1	1	0	0	0
Q9Y2R4.3	DDX52	Hydrolases	1	1	1	1	0	1	0	1	0
P32456.3	GBP2	Hydrolases	1	1	1	1	0	1	0	0	0
Q9BYE2.4	TMPRSS13	Ligases	1	0	1	1	0	1	0	0	0
P54793.4	ARSF	Hydrolases	1	1	0	1	1	1	0	0	0
Q9BZR9.2	TRIM8	Ligases	1	0	1	0	0	1	0	0	0
Q96NY9.3	MUS81	Hydrolases	1	1	1	1	1	1	0	1	0
Q5FYB1.1	ARS1	Ligases	1	0	0	0	1	1	0	0	0
Q14520.1	HABP2	Ligases	1	0	1	0	1	1	0	0	0
Q05932.3	FPGS	Ligases	1	0	1	0	1	1	0	1	0
O95243.1	MBD4	Hydrolases	1	1	1	1	0	1	0	1	0
Q9UK80.1	USP21	Ligases	1	0	1	0	0	1	0	1	0
Q8N119.2	MMP21	Hydrolases	1	1	0	1	1	1	0	0	0
P36406.1	TRIM23	Ligases	1	0	1	0	1	1	0	0	0
P34913.2	EPHX2	Hydrolases	1	1	1	1	1	1	0	1	0
Q96G74.1	OTUD5	Ligases	1	0	1	0	0	1	0	1	0
Q9HA77.1	CARS2	Ligases	1	0	1	0	1	1	0	0	0
O76050.1	NEURL1	Ligases	1	0	1	0	1	1	0	0	0
Q9NPI6.2	DCP1A	Hydrolases	1	1	1	1	0	1	0	1	0
P51689.2	ARSD	Ligases	1	0	1	0	1	1	0	0	0
P43378.1	PTPN9	Ligases	1	0	1	0	0	1	0	1	0
Q86U10.3	ASPG	Ligases	1	0	1	0	1	1	0	0	0
Q14520.1	HABP2	Hydrolases	1	1	1	1	1	1	0	0	0
P05156.2	CFI	Hydrolases	1	1	1	1	1	1	0	1	0
O95870.3	ABHD16A	Ligases	1	0	1	0	1	1	0	0	0
Q96PP8.1	GBP5	Hydrolases	1	1	0	1	0	1	0	0	0
Q9Y2R4.3	DDX52	Ligases	1	0	1	0	0	1	0	1	0
P50281.3	MMP14	Ligases	1	0	1	0	1	1	0	1	0
P32455.2	GBP1	Hydrolases	1	1	1	1	0	1	0	1	0
P49902.1	NT5C2	Hydrolases	1	1	1	1	0	1	0	1	0
P31939.3	ATIC	Hydrolases	1	1	1	1	0	1	0	1	0
O95870.3	ABHD16A	Hydrolases	1	1	1	1	1	1	0	0	0
Q9NRF8.1	CTPS2	Ligases	1	0	1	0	0	1	0	1	0
O00748.1	CES2	Ligases	1	0	0	0	1	1	0	0	0
P05156.2	CFI	Ligases	1	0	1	0	1	1	0	1	0
P22304.1	IDS	Ligases	1	0	0	0	1	1	0	0	0
O76083.1	PDE9A	Ligases	1	0	1	0	0	1	0	1	0
O00519.2	FAAH	Hydrolases	1	1	1	1	1	1	0	0	0
O60942.1	RNGTT	Ligases	1	0	1	0	1	1	0	1	0
Q9NPH2.1	ISYNA1	Isomerases	1	0	1	0	0	1	0	0	0
Q8NHH9.2	ATL2	Hydrolases	1	1	1	1	0	1	0	0	0
P36269.2	GGT5	Hydrolases	1	1	0	1	1	1	0	0	0
O95243.1	MBD4	Ligases	1	0	1	0	0	1	0	1	0
P19440.2	GGT1	Ligases	1	0	1	0	1	1	0	1	0
O43280.2	TREH	Ligases	1	0	1	0	1	1	0	0	0
Q9NTJ5.2	SACM1L	Ligases	1	0	1	0	0	1	0	1	0
Q8WXF7.1	ATL1	Hydrolases	1	1	1	1	0	1	0	1	0
O43280.2	TREH	Hydrolases	1	1	1	1	1	1	0	0	0
Q96LI5.2	CNOT6L	Ligases	1	0	1	0	0	1	0	1	0
A4D256.2	CDC14	Hydrolases	1	1	1	1	0	1	0	0	0
Q9NPI6.2	DCP1A	Ligases	1	0	1	0	0	1	0	1	0
P19440.2	GGT1	Hydrolases	1	1	1	1	1	1	0	1	0
Q9UNH5.1	CDC14A	Ligases	1	0	1	0	0	1	0	0	0
Q5VTB9.1	RNF220	Ligases	1	0	1	0	0	1	0	0	0
Q8TCT7.2	SPPL2B	Hydrolases	1	1	1	1	1	1	0	0	0
Q9H0R5.3	GBP3	Ligases	1	0	1	0	0	1	0	0	0
Q9UK80.1	USP21	Hydrolases	1	1	1	1	0	1	0	1	0
Q6NT32.1	CES5A	Ligases	1	0	0	0	1	1	0	0	0
P56180.3	TPTE	Ligases	1	0	1	0	0	1	0	0	0
Q5TA45.2	CPSF3L	Hydrolases	1	1	1	1	0	1	0	0	0
Q99504.3	EYA3	Ligases	1	0	1	0	0	1	0	0	0
Q5TA45.2	CPSF3L	Ligases	1	0	1	0	0	1	0	0	0
Q9BWV7.3	TTLL2	Ligases	1	0	0	0	1	1	0	0	0
Q8NHP8.2	PLBD2	Ligases	1	0	1	0	1	1	0	0	0
Q5FYB0.1	ARSJ	Hydrolases	1	1	1	1	1	1	0	0	0
Q96LI5.2	CNOT6L	Hydrolases	1	1	1	1	0	1	0	0	0
Q9BYE2.4	TMPRSS13	Hydrolases	1	1	1	1	0	1	0	0	0
P29350.1	PTPN6	Ligases	1	0	1	0	0	1	0	1	0
P0C7M7.1	ACSM4	Ligases	1	0	1	0	1	1	0	0	0
O75879.1	GATB	Ligases	1	0	0	0	1	1	0	0	0
P51690.2	ARSE	Ligases	1	0	0	0	1	1	0	0	0
P23141.2	CES1	Hydrolases	1	1	1	1	1	1	0	1	0
O00519.2	FAAH	Ligases	1	0	0	0	1	1	0	0	0
P07686.3	HEXB	Ligases	1	0	1	0	1	1	0	1	0
P36269.2	GGT5	Ligases	1	0	0	0	1	1	0	0	0
Q9HCI7.2	MSL2	Ligases	1	0	1	0	0	1	0	1	0
Q96AY2.2	EME1	Ligases	1	0	1	0	0	1	0	1	0
Q08AH3.2	ACSM2A	Ligases	1	0	0	0	1	1	0	1	0
P15586.3	GNS	Ligases	1	0	1	0	1	1	0	0	0
P49902.1	NT5C2	Ligases	1	0	1	0	0	1	0	1	0
Q9NPA2.1	MMP25	Hydrolases	1	1	0	1	1	1	0	0	0
A8MQ27.1	NEURL1B	Ligases	1	0	1	0	1	1	0	0	0
Q96AY2.2	EME1	Hydrolases	1	1	1	1	0	1	0	1	0
P54829.4	PTPN5	Hydrolases	1	1	1	1	0	1	0	1	0
O95302.2	FKBP9	Isomerases	1	0	1	0	1	1	0	0	0
Q8NHH9.2	ATL2	Ligases	1	0	1	0	0	1	0	0	0
Q99502.2	EYA1	Hydrolases	1	1	1	1	0	1	0	0	0
Q08AH1.1	ACSM1	Ligases	1	0	0	0	1	1	0	0	0
Q5FYA8.1	ARSH	Ligases	1	0	0	0	1	1	0	0	0
Q96NY9.3	MUS81	Ligases	1	0	1	0	1	1	0	1	0
Q8IYW5.1	RNGF168	Ligases	1	0	1	0	0	1	0	1	0
P22304.1	IDS	Hydrolases	1	1	0	1	1	1	0	0	0
Q96PP8.1	GBP5	Ligases	1	0	0	0	0	1	0	0	0
Q9HCC0.1	MCCC2	Ligases	1	0	1	0	1	1	0	0	0
Q9HC62.3	SENP2	Ligases	1	0	1	0	1	1	0	1	0
Q9H4L4.2	SENP3	Hydrolases	1	1	1	1	0	1	0	0	0
Q2L4Q9.1	PRSS53	Ligases	1	0	1	0	1	1	0	0	0
Q8NBH2.2	KY	Hydrolases	1	1	1	1	0	1	0	0	0
P54829.4	PTPN5	Ligases	1	0	1	0	0	1	0	1	0
P30305.2	CDC25B	Ligases	1	0	0	0	0	1	0	1	0
Q2L4Q9.1	PRSS53	Hydrolases	1	1	0	1	1	1	0	0	0
O95628.3	CNOT4	Ligases	1	0	1	0	0	1	0	0	0
P51689.2	ARSD	Hydrolases	1	1	0	1	1	1	0	0	0
Q4G176.3	ACSF3	Ligases	1	0	1	0	1	1	0	0	0
P54793.4	ARSF	Ligases	1	0	0	0	1	1	0	0	0
A6NGU5.2	GGT3P	Hydrolases	1	1	0	1	1	1	0	0	0
Q5FYB1.1	ARS1	Hydrolases	1	1	0	1	1	1	0	0	0
Q2T9J0.3	TYSND1	Ligases	1	0	1	0	1	1	0	0	0
Q8NHQ9.3	DDX55	Hydrolases	1	1	1	1	0	1	0	0	0
O00748.1	CES2	Hydrolases	1	1	0	1	1	1	0	0	0

## Sheet: Positive
	Query		Classification 1				Classification 2		Classification 3						Midieval score	Classification 4		Classification 5					Classification 6			Midieval score	Classification 7			Classification 8							Classification 9				Medieval score	Total Reliability Score
S.No		Putative Gene	Protein family scores				Orthology		Protein Interaction/association studies						1+2+3	Bidirectional best blast hits (BBH)		Sorting signals					From known databases and visualizers			4+5+6	HPs linked to Pseudogenes			Homology Modeling					Non-Coding RNAs linked to HP		HPs linked to Non-coding RNAs				7+8+9
	Accession		Identity	Domain/Family	E value	Score	Accession	Score	Genemania	BioGrid	Method	STRING	Method	Score		Accession	Score	TargetP	WolfPsort	EslPred (Accuracy)	Consensus		Gene	Genecards similarity/Score	Score		tBLASTn	E Value	Score	PDB Template	Template Description	Identity %	Stoichiometry	Score	Accession No	Results (Noncode)	E value	LncRNA	E-Value	Score
1	NP_009107.1	C14orf1	PF03694.6	Erg28	3.2e-39	1	XP_011836958.1	1	CCL18	TK1	Two-hybrid	HSD17B7,LSS, FDFT1		0	2	NP_009107.1	1	SP	PM	Extracerllular (53)	PM				0	2			0	3olp.1.A	Phosphoglucomutase	28.57	MONOMER	0	NM_007176.3	NONHSAT169506.1	0			1	1	5
2	CAC82738.1		PF01370.14	Epimerase	4.2e-12	1	Q8IZJ6.1	1						0	2	CAC82738.1	1	Other	Cyto	Extracellular (53)	Cytoplasm		GCAT		0	2			0	3a1n.1.A	NDP-sugar epimerase	36.47	Homo-dimer	1	AJ301562.1	NONHSAT215424.1	2e-19	Lnc-C8orf12-1:1	0	1	2	6
3	AF527534_1		PF15811.3	1.8e-24		0		0				VCP, NPLOC4	Anti tag CI	0	1		0	Other	Mito	Cytoplasmic (53)					0	0			0	2l7a.1.A	Talin-1	26.92	MONOMER	0	AF527534.1	NONHSAT160155.1	0	NONHSAT018402	0	1	1	2
																																						NONHSAT018403	0
4	AAP97303	DDI1	PF00240.21	ubiquitin	1.9e-09	1	NP_001001711.1	1	CCL28, RAD23A, RAD23B	CCL28	Two hybrid	RAD23A, PSMD4, PSMD2,CCL28	Anti tag CI	1	3	AAP97303.1	1	Other	CSK	Cytoplasm (75)	Cytoplasm		DDI2	88	1	3			0	3s8i.1.A	Protein DDI1 homolog 1	100.00	MONOMER	1	AF429971.1	NONHSAT077386.2	1.2			0	1	7
			PF09668.8	Asp_protease	4.3e-61
5	NP_060440.2	NRDE2	PF08424.8	NRDE-2	2.9e-105	1	AAH98568.1	1	UBC	RNPS1, EED,RPS10,SIDT2	Anti capture-MS	UBC	Affinity capture-MS	1	3	NP_060440.2	1	Other	Nucleus	Nuclear (53)	Nucleus				0	2	BC118673.1	0	1	4e85.1.A	mRNA 3'-end-processing protein	11.18	MONOMER	0	NM_017970.3	NONHSAT168785.1	e-102	NONHSAT039214	9.57623e-122	1	2	7
6	NP_060541.3	ARHGEF40	PF00621.18	RhoGEF	6e-08	1	EAW66410.1	1	MYCBP, STC2, TAC1	MYCBP, STC2	Two hybrid	UBC, MAPT	Affinity capture- western assay	1	3	NP_060541.3	1	Other	Nucleus	Cytoplasm (75)					0	1			0	2rgn.1.B	RhoA/RAC/CDC42 exchange factor	27.70	MONOMER	0	NM_018071.4	NONHSAT192847.1	1e-24	NONHSAT035649	0	1	1	5
												SPERT																										NONHSAT035648	0	1
7	NP_057673.2	TIMMDC1	PF02466.17	Tim17	9.6e-15	1	AAG43510.1	1	HGS, ABCD3	NDUFAF1	Affinity capturre-MS	HGS, , UBC	Affinity capture western assay	1	3	NP_057673.2	1	SP	Extra	Mito (53)					0	1	AL390094.1	2e-147	0	3rlb.1.A	ThiT	14.29	MONOMER	0	NM_016589.3	NONHSAT175131.1	0.22	NONHSAT091392	3.07749e-83	0	0	4
										ABCD3	Co-fractionation	ABCD3	Affinity capture- MS assay
8	BAE46899.1	DYNC2H1				0	EHH23376.1	1	DYNC2LI1	DYNC2LI1	Affinity capture-MS	DYNC2LI1	Pull down assay	1	2	XP_015291129.1	0	Other		Cytoplasm (75)	Cytoplasm		DNAH5	82	1	2			0	4rh7.1.A	fluorescent protein/Cytoplasmic dy	98.94	Monomer	1	AB231765.1	NONHSAT098639.2	2.2			0	1	5
																																								0
9	NP_116207.2	ARHGEF39	PF00621.18	RhoGEF	1.7e-29	1	XP_003829881.1	1	RBPMS, DVL2	TIFA, CALCOCO2	Affinity cxapture-MS	UBC, TIFA	Affinity capture-MS assay	1	3	NP_116207.2	1	Mito	Cytoplasm	Extracellular (53)					0	1			0	4yon.1.A	hatidylinositol 3,4,5-trisphosphate -dependent Rac exchanger 1 protein	21.00	Monomer	0	NM_032818.2	NONHSAT219450.1	0	NONHSAT130963	1.96412e-108	1	1	5
										CACNG5, RBPMS, DVL2	Two-hybrid																													1
10	EAW66951.1	HSPC148	PF04889.10	Cwf_Cwc_15	3.5e-44	1	XP_007446596.1	1	CTNNBL1, MAGOH,	CTNNBL1, CDC5L, MAGOH	Affinity capture-MS			1	3	NP_001039864.1	0	Other	Nuclear	Nuclear (75)	Nucleus				0	1			0	1l4a.1.E	SYNAPHIN A	26.09	MONOMER	0	CH471065.1					0	0	4
11	EAW72391.1		PF00096.24	zf-C2H2	7.1e-06	1	XP_016792389.1	1				NRL, FLT3	Two hybrid	0	2	EAW72391.1	1	Other		Nuclear (97)	Nucleus				0	2	BC136512.1	2e-112	1	1tf6.1.C	PROTEIN TRANSCRIPTION FACTOR II	IA) 25.73	MONOMER	0	CH471135.1					0	1	5
																											NM_032836.2	2e-111
12	EAW74482.1	MGC11102				0	NP_115701.2	1	STAT1	STAT1	Two hybrid	STAT1, GAPDH	Anti-tag CI assay	1	2	EHH56067.1	0	Other	Nucleus	Nuclear (95)	Nucleus				0	1			0	2dgy.1.A	MGC11102 protei	98.98	MONOMER	1	CH471076.1					0	1	4
13	EAW84367.1					0	NP_110445.1	1				BUD31, NAA25		0	1	BAG53603.1	0	Other	Nucleus	Cytoplasm (53)					0	0	NM_001320569.1	0	1	4aj5.1.S	NDLE AND KINETOCHORE-ASSOCIATED PROTEIN ate isomerase	17.50	Monomer	0	CH471106.1					0	1	2
14	EAW84369.1		PF01008.15	IF-2B	4.4e-13	1	XP_011526659.1	1				KCTD3, LRRC40	CI	0	2	EAW84369.1	1	Other	Mito	Mito (75)	Mito				0	2			0	4ldr.1.B	Methylthioribose-1-phosphate isomerase	90.87	MONOMER	1	CH471106.1					0	1	5
15	NP_775934.3	FAM153A	PF15722.3	FAM153	1.3e-23	0	XP_016864852.1	1	PLOD3, TEX37, FAM153B	PLOD3	Two hybrid	PLOD3,	Two hybrid	1	2	XP_016864854.1	0	Other	Nucleus	Nuclear (94)	Nucleus		FAM153C	94	1	2	NM_173663.3	0	1	3wz3.1	.A TraM pro	17.86	MONOMER	0	NM_173663.3	NONHSAT142022.2	4e-49	NONHSAT105294	1.20594e-107	1	3,	7
				FAM153	7.7e-12					FAM153B	Affinity capture- MS												FAM153B	88
				FAM153	3.1e-30
				FAM153	5.4e-41
16	NP_060290.3	EXD3	PF01612.18	DNA_pol_A_exo1	2.7e-21	1	EAW88383.1	1	DAZAP2	DAZAP2, PLSCR1,	Two hybrid	EIF2C4, EIF2C1	CI	0	2	NP_060290.3	1	Other	Cyto-nuc	Mito (53)					0	1	HM005438.1	0	1	4oo1.1.J	Exosome complex exon	18.72	MONOMER	0	NM_017820.4	NONHSAT221517.1	5e-53	NONHSAT135723	0	1	2	5
			PF01927.14	Mut7-C	1.1e-15					CUL1	Affinity capture- MS																NM_017820.4	0								NONHSAT221518.1	3e-51	NONHSAT135722	0	1
17	AAB51172.1	DNASE2				0	NP_001366.1	1	DNAJB11, OPA1	DNAJB11, OPA1	Co-Fractionation	RRM1, DNAJB11, RUVBL2	Affinity chromatography	1	2	AAP36182.1	0	SP	Extracellular	Extracellular ( 75)	Extracellular				0	1	FJ752529.1	0	1	4osx.1.A	Isoaspartyl pepti	12.00	Monomer	0	AD000092.1					0	1	4
										RUVBL2	Affinity capture- MS	OPA1	Anti bait CI
18	CAE45808.1	PAMR1	PF00431.18	CUB	3.9e-23	1	CAI46203.1	1	TRH			SLC1A2		0	2	CAE45808.1	1	SP	Extra	Extracellular (97)	Extracellular		MASP1	77	1	3	NM_001282675.1	0	1	4kkd.2.A	Mannan-binding lectin serine protease 1	25.78	Monomer	0	BX640676.1	NONHSAT170697.1	0.43	NONHSAT018792	0	1	2	7
			PF00008.25	EGF	1.1e-07		NP_001001991.1																EGF	69			XM_004050947.1	0
			PF00089.24	Trypsin	1.5e-38
19	CAB66613.1	DEPTOR	PF00610.19	DEP	4e-25	1	AAH24746.1	1	CHKA	APP	Affinity Capture-MS	MTOR	CI	0	2	CAB66613.1	1	Other	Nucleus	Cytoplasmic (53)			CGEF2		0	2	AL136678.1	0	1	1q3o.1.B	Shank1	40.24	Monomer	1	AL136678.1	NONHSAT128442.2	e-135	Lnc-DEPTOR-1:1	6.65217e-126	1	3	7
			PF00610.19	DEP	3.9e-19		NP_073620.2		MLST8	BTRC	AFFINITY CAPTUYRE-MS	RPTOR															BC024746.1	0								NONHSAT128443.2	e-135	ENST00000500705.3	6.65217e-126
									MTOR
20	CAB56014.2	EGFL6	PF07645.13	EGF_CA	4.8e-07	1	NP_056322.2	1	SH3GL2	SH3GL2	TWO HYBRID	PTTG1		0	2	BAC11477.1	0	SP	Extra	Extracllular (94)	Extracellular		NPNT	65	1	2	AK315018.1	0	1	4xbm.2.A	Delta-like protein 1	31.98	Monomer	1	AL117610.1	NONHSAT060798.2	0.075	NONHSAT136312	1.59374e-47	1	3	7
			PF07645.13	EGF_CA	5.9e-10		BAC11477.1		SH3GL3	LRP2	AFFINITY CAPTURE-MS																AK075214.1	0
			PF07645.13	EGF_CA	3.1e-09
			PF00629.21	MAM	2.2e-19
21	CAB92132.1	EGFL6	PF07645.13	EGF_CA	3.3e-06	1	NP_001161362.1	1	SH3GL2	SH3GL2	TWO-HYBRID	PTTG1		0	2	XP_528894.1	0	SP	Extra	Extracellular (94)	Extracellular		NPNT	65	1	2	XM_528894.4	0	1	4xbm.2.A	Delta-like protein 1	33.04	Monomer	1	AJ245671.1	NONHSAT060798.2	0.082	NONHSAT136312	3.7824e-49	0	3	7
			PF07645.13	EGF_CA	5.9e-10				SH3GL3	LRP2	AFFINITY CAPTURE -MS																XM_003805687.2	0
			PF07645.13	EGF_CA	7.8e-11
			PF00629.21	MAM	1.8e-21
22	CAC17765.1	ASB2	PF13637.4	Ank_4	1.1e-07	1	NP_057234.2	1	CUL5	CUL5	AFFINITY CAPTURE-MS	TCEB1	CI	1	3	XP_002825100.1	0	Mito	Mito	Cytoplasmic (75)	Mito		GPR75-ASB3	70	1	2	XM_005267758.3	0	1	4rlv.1.A	Ankyrin-1, Ankyrin-2	27.32	Monomer	0	AJ251238.1	NONHSAT168829.1	3e-17	NONHSAT039358	5.72802e-122	1	2	7
			PF12796.5	Ank_2	2.7e-14					TCEB1	AFFINITY CAPTURE-WESTERN	CUL5											ANK2	70			NM_001202429.1	0
			PF13606.4	Ank_3	0.0002																		ASB14	68
			PF12796.5	Ank_2	8e-16
			PF07525.14	SOCS_box	2e-10
23	CAB61382.2	LRWD1	PF12799.5	LRR_4	7.9e-08	1	NP_690852.1	1	ORC2	ORC3	AFFINITY CAPTURE -MS	ORC3	CI	1	3	XP_004046011.1	0	Mitochondria	Nucleus	Extracellular(95)					0	0	BC009436.1	0	1	5hyn.2.B	Polycomb protein EED	17.7	Monomer	0	AL133057.1	NONHSAT210354.1	0.077	NA		0	2	5
									ORC3	ORC2	AFFINITY CAPTURE-MS	ORC2															BC018769.1	0								NONHSAT092757.2	1.2
									ORC5	ORC5	AFFINITY CAPTURE-MS	ORC5
24	CAH10625.1	CWF19L1	PF04677.13	CwfJ_C_1	2.8e-34	1	AAH08746.1	1	FMNL1	PRPF19	AFFINITY CAPTURE-MS	DBR1	Affinity capture-MS assay	1	3	NP_060764.3	0	Other	Cytoplasm	Cytoplasmic (75)	Cytoplasm				0	1	AL832515.1	0	1	3jb9.1.X	Pre-mRNA-splicing factor cwf19	21.03	Monomer	0	AL832515.1	NONHSAT164551.1	1e-81	NONHSAT015954	7.92717e-126	1	1	5
			PF04676.12	CwfJ_C_2	3.2e-16		NP_060764.3		TOMIL1	DBR1	AFFINITY CAPTURE-MS																											NONHSAT145283	1.77771e-97
																																						NONHSAT136687	3.84808e-94
25	CAB70766.1	ARHGAP12	PF00620.25	RhoGAP	4.6e-51	1	XP_008965886.1	1	MAPK11	IGHA1	AFFINITY CAPTURE-MS	RHOA	Affinity capture- Western assay	0	2	NP_001257624.1	0	Other	Cytoplasm	Mito (53)	Cytplasm		ARHGAP15	83	1	2			0	3byi.1.A	Rho GTPase activating protein 15	65.07	Monomer	1	AL137485.1	NONHSAT210223.1	1.8	NONHSAT012631	0	0	2	6
							NP_060757.4			MUC5B	AFFINITY CAPTURE-MS												OPHN1	78														NONHSAT012630	0
							NP_001257624.1																ARHGAP10	76
26	CAI56764.1	DKFZp686E0870	PF03765.13	CRAL_TRIO_N	1.5e-07	1	NP_001034288.1	1				SACM1L		0	2	NP_001124588.1	0	Other	Cytoplasm	Cytoplasmic (98)	Cytoplasm				0	1			0	3hy5.1.A	Retinaldehyde-binding protein 1	32.98	Monomer	1	CR936621.1	NONHSAT079881.2	0	NONHSAT079881	0	1	2	5
			PF00650.18	CRAL_TRIO	6.9e-33							PLD1																								NONHSAT188795.1	0		5.37452e-111
												PLD1
27	CAH18083.1	DKFZp686C21137	PF00270.27	DEAD	4.9e-18	1	NP_060802.1	1				SPTBN1	CI	0	2	NP_001127671.1	0	Other	Cytoplasm	Nuclear (94)	Nucleus				0	1			0	3g0h.1.A	ATP-dependent RNA helicase DDX19B	98.77	Monomer	1	CR749227.1	NONHSAT143422.2	1e-66	NONHSAT013245	7.74106e-82	1	2	5
			PF00271.29	Helicase_C	1.1e-26							GLE1
28	CAB66795.1	CRISPLD2	PF00188.24	CAP	6.5e-23	1	NP_113664.1	1		HSP90AB1	AFFINITY CAPTURE-MS	IL8		0	2	AAQ89150.1	0	SP	Extra	Extracellular(53)	Extracellular		PI15	88	1	2			0	3nt8.1.A	Ancylostoma secreted protein 1	17.98	Monomer	0	AL136861.1	NONHSAT174131.1	0	NONHSAT130249	1.14416e-86	1	1	5
			PF03815.17	LCCL	1.7e-23					IQCB1													R3HDML	85														ENST00000606533.1	1.14416e-86
			PF03815.17	LCCL	1.1e-25																		CRISPLD1	80
29	CAI56710.1	MIER3	PF01448.22	ELM2	2.9e-08	1	XP_011541519.1	1	HDAC2	HDAC1	AFFINITY CAPTURE-MS	MRGBP	TA purification assay	0	2	XP_011541518.1	0	Other	Nucleus	Nuclear (94)	Nucleus		MIER1,	76	1	2	NM_001297599.1	0	1	5icn.1.A	Metastasis-associated protein MTA1	27.67	Monomer	0	BX648294.1	NONHSAT202611.1	3e-46	ENST00000606813.1	3.0285e-43	1	2	6
			PF00249.29	Myb_DNA-binding	3.1e-06		NP_689835.3		CREB1	WIZ	AFFINITY CAPTURE-MS												MIER2	64			BX537798.1	0										ENST00000438553.1	1.41903e-36
30	CAB66806.1	COMMD4	PF07258.12	COMM_domain	8.6e-16	1	NP_060298.2	1	COMMD6	COMMD1	AFFINITY CAPTURE-MS	UBC	TA purification assay	1	3	XP_003818999.1	0	Other	Extra	Cytoplasmic(75)					0	0	NM_001321844.1	3e-127	1	2h2m.1.A	COMM domain-containing protein 1	21.74	Monomer	0	AL136872.1	NONHSAT047502.2	5e-95	NONHSAT047316	0	1	2	5
									COMMD1	COMMD2	AFFINITY CAPTURE-MS	COMMD6															XM_005254509.3	2e-127								NONHSAT047503.2	5e-95	NONHSAT047317	0
										COMMD6
31	CAI45996.1	DAZL	PF00076.20	RRM_1	3.1e-14	1	NP_001177740.1	1	DAZAP1	DAZ1	TWO HYBRID	PUM2	Two-hybrid assay	1	3	XP_002803072.1	0	Other	Nucleus	Nuclear (97)	Nucleus		DAZ2	94	1	2	BC027595.2	0	1	2xs2.1.A	DELETED IN AZOOSPERMIA-LIKE	96.04	Monomer	1	BX648638.1	NONHSAT139755.2	e-160	NONHSAT139701	0	1	3	8
									DAZ1	PUM2	TWO HYBRID	DAZAP2											DAZ3	93			U66078.1	0										NONHSAT139755	0
									PUM2	DAZAP1	TWO HYBRID												DAZ4	93			U65918.1	0
32	CAD98097.1	LRRC57	PF13855.4	LRR_8	3e-11	1	XP_004088311.1	1	COL7A1	LRRC40	AFFINITY CAPTURE -MS	UBC		0	2	XP_011844623.1	0	Other	Cytoplasm	Extracellular (57)	Cytoplasm		LRIG3	74	1	2	BX538324.1	3e-159	1	4u06.1.A	LIC10831	35.98	Monomer	1	BX538324.1	NONHSAT170718.1	0	NONHSAT042019	0	1	3	7
				LRR_8	9.7e-07					XPO1													PHLPP2	72												NONHSAT170714.1	0	NONHSAT074702	2.03516e-176
33	CAI46109.1	TECRL	PF02544.14	Steroid_dh	1.4e-19	1	EAX05533.1	1	SRD5A3			SRD5A3		0	2	NP_001010874.2	0	Mitochondria	Mitochondria	Extracellular(53)	Mito		TECR	79	1	2			0	4quv.1.A	Delta(14)-sterol reductase	14.88	Monomer	0	AL833108.1	NONHSAT200014.1	0	NONHSAT096644	0	1	1	5
							NP_001010874.2					ELOVL1	Affinity capture western assay	0																						NONHSAT200013.1	0	NONHSAT096643	0
								1																												NONHSAT200012.1
34	CAI46169.1	ANKRD46	PF12796.5	Ank_2	3.8e-13	1	XP_013852025.1	1		CDIE	AFFINITY CAPTURE-MS	UBC	Affinity capture western assay	0	2	XP_017913794.1	0	Other	Cytoplasm	Nuclear (94)	Nucleus		RAI14	70	1	2	XM_004011810.2	3e-175	1	5hi9.1.A	Transient Receptor Potential Cation Channel Subfamily V Member 2	26.87	Monomer	0	AL832842.1	NONHSAT186856.1	0.36			0	1	5
							NP_940683.1	1		CST9	AFFINITY CAPTURE-MS												PPP1R12A	69
35	CAH56300.1	WDR48	PF00400.30	WD40	0.0099	0	NP_065890.1	1	USP1	USP1	AFFINITY CAPTURE-MS	USP1	CI	1	2	XP_004412151.1	0	Other	Cytoplasm	Nuclear (97)	Nucleus		WSB1	70	1	2	AL832926.1	0	1	5k1a.2.B	WD repeat-containing protein 48	100	Monomer	1	AL832926.1	NONHSAT193745.1	0	NONHSAT089105	9.22037e-137	1	3	7
			PF00400.30	WD40	0.00036				USP12	USP46	AFFINITY CAPTURE-MS	USP12											PF20
			PF00400.30	WD40	0.026					USP12	AFFINITY CAPTURE-MS	USP46
			PF00400.30	WD40	3.9e-05
			PF11816.6	DUF3337	1.1e-46
36	CAH56419.1	ANKMY2	PF12796.5	Ank_2	1.5e-13	1	NP_064715.1	1	GUCY2D	GUCY1B3	AFFINITY CAPTURE-MS	PTCHD3		0	2	XP_004045177.1	0	Other	Cytoplasm	Cytoplasmic (97)	Cytoplasm		NRARP	70	1	2			1	4oau.1.A	2-5A-dependent ribonuclease	20.48	Monomer	0	AL050390.1	NONHSAT211715.1	3e-38			1	2	6
			PF01753.16	zf-MYND	5.5e-09					FKBP5	AFFINITY CAPTURE-MS	RPRD1A	Co-fractiionation assay
												STAT5B
37	CAB66495.1	SLF1	PF12796.5	Ank_2	2.4e-12	1	BAG61145.1	1				TP53BP1	Reconstituted complex assay	0	2	NP_115666.2	0	Other	Nucleus	Mito (75)			BARD1		0	0			0	1n11.1.A	Ankyrin	19.4	Monomer	0	AL136560.1	NONHSAT001292.2	0.88	NONHSAT102830	3.99077e-102	0	0	2
							NP_115666.2	1				POLE	CI																									NONHSAT102831	7.37324e-30
38	CAB66797.1	WDR24	PF00400.30	WD40	3.4e-06	1	NP_115635.1	1	APPBP2	APPBP2	TWO-HYBRID	BMS1		1	3	CAL38177.1	0	Mitochondria	Mitochondria	Nuclear(94)			WDR59		0	0			0	5jpq.1.I	U3 small nucleolar RNA-associated protein 21	11.11	Monomer	0	AL136863.1	NONHSAT051844.2	0	ENST00000575305.1	0	1	1	4
									RAE1	SEC13	AFFINITY CAPTURE-MS																											ENST00000566927.1	2.2272e-77
39	CAB66761.1	WDR37	PF00400.30	WD40	0.02	0	NP_054742.2	1	PACS2	CCDC101	AFFINITY CAPTURE-MS	PACS2		1	2	XP_001138069.2	0	Other	Nucleus	Nuclear (97)	Nucleus		PF20		0	1			0	3sfz.1.A	Apoptotic peptidase activating factor 1	21.96	Monomer	0	AL136827.1	NONHSAT154882.1	2e-28			0	0	3
			PF00400.30	WD40	6.9e-06				CALM1	PACS1	AFFINITY CAPTURE-MS	PACS1
			PF00400.30	WD40	4.8e-07					PACS2	AFFINITY CAPTURE-MS
			PF00400.30	WD40	5.6e-05
40	CAI45942.1	RBM48				0	EAL24148.1	1	GADD45G	NUDT21	TWO-HYBRID			0	1	CAB66554.1	0	Other	Nucleus	Nuclear (53)	Nucleus		C7orf64		0	1			0	3jb9.1.V	Pre-mRNA-splicing factor cwf2	23	Monomer	0	CR933641.1	NONHSAT176249.1	2e-66	Lnc-C17orf65-1:1	2.07003e-85	1	1	3
									APLP1	TK1	TWO-HYBRID																									NONHSAT192847.1	5e-61	NONHSAT120765	9.63092e-84
									GLYAT
41	CAH18341.1	ANKRD34B	PF13637.4	Ank_4	8.5e-07	1	NP_001004441.2	1	SDRPC7			ARMC2		0	2	CAH18341.1	1	Other	Cytoplasm	Nuclear(97)	Nucleus		ANKRD34C	69	1	3			0	4o1o.1.A	Ribonuclease L	24.71	Monomer	0	CR749535.1	NONHSAT216877.1	2	NA		0	0	5
			PF12796.5	Ank_2	4.9e-11
42	CAH18079.1	LRRC57	PF13855.4	LRR_8	3.2e-11	1	NP_694992.2	1	COL7A1	LRRC40	AFFINITY CAPTURE-MS	UBC		0	2	XP_002825395.1	0	Other	Cytoplasm	Extracellular(53)	Cytoplasm		LRIG3	74	1	2			0	4u06.1.A	LIC10831	36.45	Monomer	1	CR749223.1	NONHSAT170718.1	0	NONHSAT042019	0	1	2	6
			PF13855.4	LRR_8	1e-06					XPO1	AFFINITY CAPTURE-MS	HSP90AA1	Tandem affinity purification assay										PHLPP2	72												NONHSAT170714.1	0	NONHSAT074702	4.06736e-178
43	CAD28529.1	MARCH,1	PF12906.5	RINGv	8.5e-16	1	NP_001159845.1	1	CD86	UBE2H	RECONSTITUTED COMPLEX	TNFRSF10A		0	2	XP_003257969.1	0	Other	PM	Cytoplasmic (53)			MARCH,8	82	1	1			0	2d8s.1.A	cellular modulator of immune recognition	87.3	Monomer	1	AL713759.1	NONHSAT152546.1	0.093	NONHSAT099068	0	0	1	4
									HLA-DRA	TNFRSF10A	AFFINITY CAPTURE-WESTERN												MARCH,3	75														NONHSAT099066	3.58844e-174
44	CAD38733.2	LARP6	PF05383.15	La	1.2e-20	1	NP_060827.2	1		STRAP	AFFINITY CAPTURE-MS	SAV1		0	2	BAA92061.1	0	Other	Nucleus	Nuclear (53)	Nucleus		LARP7		0	1	XM_010363674.1	0	1	4wkr.1.A	La-related protein 7	28.49	Monomer	0	AL833876.1	NONHSAT210165.1	1.1	Lnc-THAP10-2:1	0	0	1	4
			PF12901.5	SUZ-C	2.6e-07					APP	RECONSTITUTED COMPLEX			0													XM_015452491.1	0								NONHSAT025998.2	1.1
										ITSN2	TWO- HYBRID
45	CAH18324.1		PF15240.4	Pro-rich	1.9e-19	1	NP_001725.1	1				C1R	Affinity capture-western assay	0	2	BAF82984.1	0	SP	Extra	Extracellular(53)	Extracellular				0	1	AM886411.1	0	1	4lmf.5.B	Complement C1s subcomponent heavy chain	100	Homo-dimer	1	CR749503.1	NONHSAT163312.1	e-138	NONHSAT026934	2.1977e-151	1	3	6
			PF15240.4	Pro-rich	1.2e-06																						XM_005570551.1	0										NONHSAT026935	3.72994e-139
			PF00431.18	CUB	8e-17
			PF14670.4	FXa_inhibition	1.3e-08
			PF00431.18	CUB	1.9e-25
46	CAI46074.1	DKFZp313J0816	PF12796.5	Ank_2	7.5e-15	1	NP_543150.1	1		SLC3A2	AFFINITY CAPTURE-MS	ABRA		0	2	XP_003276718.1	0	SP	Extra	Nuclear (94)			ASB11		0	0	XM_002928157.2	0	1	3zkj.2.A	ANKYRIN REPEAT AND SOCS BOX PROTEIN 9	53.31	Monomer	1	BX647857.1	NONHSAT200715.1	0	NONHSAT099353	1.95123e-142	1	3	5
			PF12796.5	Ank_2	2.4e-14					PPP2CB	AFFINITY CAPTURE-MS	NEURL1B															XM_015486196.1	0
			PF07525.14	SOCS_box	3.5e-09
47	CAD98041.1	APTX	PF00498.24	FHA	0.0001	0	NP_001182180.1	1	XRCC1	XRCC1	AFFINITY CAPTURE-MS	XRCC1		1	2	NP_778239.1	0	Mitochondria	Mitochondria	Mito (53)	Mito		PNKP	64	1	2	AK131046.1	0	1	4ndi.2.A	Aprataxin	98.44	Monomer	1	BX538161.1	NONHSAT209477.1	2e-14	NONHSAT130693	6.30761e-96	0	2	6
			PF11969.6	DcpS_C	1.3e-33		NP_778239.1		XRCC4	XRCC4	AFFINITY CAPTURE-WESTERN	XRCC4															AY302067.1	0								NONHSAT162582.1	1e-12	NONHSAT130694	6.39749e-86
										PARP1	TWO-HYBRID	APEX1
48	CAD97798.1	DKFZp686I1750	PF00536.28	SAM_1	2.6e-08	1	XP_016866093.1	1				SUV39H2		0	3	XP_016866090.1	0	Other	Nucleus	Nuclear (98)	Nucleus				0	1	XM_017010599.1	0	1	2dl0.1.A	SAM and SH3 domain-containing protein 1	100	Monomer	1	BX537611.1					0	2	6
			PF07647.15	SAM_2	3.8e-10		XP_016866089.1					IKBKB	CI														XM_017010598.1	0
																											XM_017010606.1	0
49	CAB53247.1	DEPDC7	PF00610.19	DEP	2.4e-17	1	NP_001070710.1	1	GTF2B	SNW1	AFFINITY CAPTURE-MS	VAV2	Invivo assay	0	2	XP_004050947.	1	Other	Cytoplasm	Nuclear (53)	Cytoplasm		DEPDC4	69	1	3	NM_139160.2	0	1	3eap.1.A	Rho GTPase-activating protein 11A	21.45	Monomer	0	AJ245600.1	NONHSAT158987.1	e-180	NA		1	2	7
										CDC5L	AFFINITY CAPTURE-MS	VAV3	Reconstituted complex assay			CAB53247.1											AF447588.1	0
												ECT2	CI assay
50	AAP97710.1	HEATR3				0	XP_005256070.1	1	CA9	DSP	AFFINITY CAPTURE-MS	WDR12	coexpression studies	0	1	BAA91342.1	0		Mito	Cytoplasmic (75)					0	0	NM_182922.3	0	1	5aff.1.A	SYMPORTIN 1	12.64	Monomer	0	AF462442.1	NONHSAT142400.2	0	NONHSAT142400	0	1	2	3
									EGFR	HNRNPD	AFFINITY CAPTURE-MS																AK289949.1	0								NONHSAT172986.1	0	NONHSAT142395	0
51	AAP92796.1	WDR64	PF00400.30	WD40	0.26	0	AAI48603.1	1				SKP1	CI	0	1	EAW70102.1	1	Other	Cytoplasm	Cytoplasmic(94)	Cytoplasm		EFCAB8		0	2			0	2oaj.1.A	Protein SNI1	13.7	Monomer	0	AY327404.1	NONHSAT153243.1	7e-70	NONHSAT010552	4.87471e-23	1	1	4
			PF00400.30	WD40	0.0023		EAW70102.1	1								AAP92796.1
52	CAD98048.1	DKFZp686P15123	PF00651.29	BTB	2.8e-24	1	NP_065854.3	1		CUL3	AFFINITY CAPTURE-MS	PSMA1	CI	0	2	CAD98048.1	1	Other	Nucleus	Nuclear (94)	Nucleus		KLHL10		0	2			0	4yy8.1.A	Kelch protein	27.22	Monomer	0	BX538173.1	NONHSAT004512.2	5e-79	NONHSAT113850	4.51965e-96	1	1	5
			PF07707.13	BACK	6.2e-29					COPS6	AFFINITY CAPTURE-MS	MAD2L1																								NONHSAT153323.1	7e-78	NONHSAT068215	1.62556e-95
			PF01344.23	Kelch_1	1.2e-05							PSMA5																								NONHSAT093885.2	7e-78
53	CAD97989.1	BTN2A1	PF13765.4	PRY	4.6e-23	1	NP_008980.1	1		ITFG2	AFFINITY CAPTURE-MS	TAPBPL		0	2	EAW55579.1	0	Other	Cytoplasm	Nuclear (75)			BTN2A2	89	1	1	NM_001197233.2	0	1	4n7i.1.A	Butyrophilin subfamily 3 member A1	49.18	Monomer	1	BX538050.1	NONHSAT108279.2	1e-99	NONHSAT108279	6.20601e-107	1	3	6
			PF00622.26	SPRY	1.7e-14					FAM189B	AFFINITY CAPTURE-MS												BTN2A3P	84			AK297098.1	0
54	CAD97690.1	DKFZp686C06176	PF04707.12	PRELI	6.4e-53	1	NP_001137470.1	1		NCR3LG1	AFFINITY CAPTURE-MS	UBC	Affinity capture-western assay	0	2	BAD92048.1	0	Other	Nucleus	Cytoplasmic(94)	Cytoplasm				0	1	NM_001204410.1	0	1	4uyb.1.A	SEC14-LIKE PROTEIN 3	28.39	Monomer	0	BX537448.1	NONHSAT190974.1	1.4	NONHSAT018961	1.57334e-28	0	1	4
			PF03765.13	CRAL_TRIO_N	2.9e-05					CD70	AFFINITY CAPTURE-MS																NM_001204408.1	0								NONHSAT082123.2	1.4
			PF00650.18	CRAL_TRIO	5.1e-39
55	CAD97625.1	SLC27A6	PF00501.26	AMP-binding	2.4e-64	1	NP_054750.1	1	FBXO18	ATP6V0D1	AFFINITY CAPTURE-MS	INS		0	2	CAD97625.1	1	SP	Peroxisome	Nuclear (53)			SLC27A2	81	1	2		0		3r44.1.A	fatty acyl CoA synthetase FADD13 (FATTY-ACYL-CoA SYNTHETASE)	23.25	Monomer	0	BX537383.1	NONHSAT181757.1	1.4			0	1	5
			PF13193.4	AMP-binding_C	2.7e-07				RNLS	PCDHGB4	AFFINITY CAPTURE-MS												SLC27A3	77												NONHSAT168015.1	1.4
56	CAI46134.1	DKFZp686D0714	PF01213.17	CAP_N	5.5e-47	1	BAH11460.1	1		CAP1	AFINITY CAPTURE-MS	CFL2	Pulldown assay	1	3	XP_009239721.1	1	Other	Cytoplasm	Nuclear(53)					0	1			1	1k8f.1.A	ADENYLYL CYCLASE-ASSOCIATED PROTEIN	73.03	Homo-dimer	1	AL832154.1	NONHSAT039178.2	e-121	NONHSAT039178	0	1	3	7
			PF01213.17	CAP_N	4.3e-23					ACTG1	TWO-HYBRID	ACTG1	Pulldown assay			CAI46134.1											U02390.1	3e-143
			PF08603.9	CAP_C	1.7e-65					CFL2	TWO-HYBRID																AK312362.1	2e-142
57	CAB46373.2	EML2	PF03451.12	HELP	3e-30	1	T12482	1	NEK6	TTC38	CO--FRACTIONATION	EXD1	Two-hybrid assay	1	3	CAB46373.2	1	Other	PM	Nuclear (75)			ZNF546	96	1	2	NM_001193268.1	0	1	4ci8.1.A	ECHINODERM MICROTUBULE-ASSOCIATED PROTEIN-LIKE 1	68.54	Monomer	1	AL096717.1	NONHSAT179806.1	2e-70	NONHSAT066793	0	1	3	8
			PF00400.30	WD40	0.017		NP_036287.1	1		NHP2L1	CO-FRACTIONATION												PLA2G15	96			XM_006723125.2	0
										EXD1	TWO-HYBRID												PKN1	96
58	CAD98087.1	MICALL2	PF00307.29	CH	8.7e-08	1	XP_016868108.1	1	RAB8A	ZNF281	AFFINITY CAPTURE-MS	ACTN1	Affinity chromatography assay	1	3	XP_008971386.1	1	Other	Nucleus	Nuclear (97)	Nucleus		CRIP1	65	1	3	NM_182924.3	0	1	2co8.1.A	NEDD9 interacting protein with calponin homology and LIM domains	40.58	Monomer	1	AL833704.2	NONHSAT208641.1	0.11	NONHSAT118717	0	0	2	8
			PF00412.20	LIM	4.8e-06				MYC	ACTN1	TWO-HYBRID	ACTN2	Affinity chromatography assay			CAD98087.1											BC037988.1	0										NONHSAT118722	0
									RAB13	ACTN2	TWO-HYBRID
59	CAC21666.1	EGFL7	PF07546.11	EMI	2.5e-18	1	AAH12377.1	1	NOTCH-2	NOTCH-1	TWO-HYBRID	NOTCH3	Phenotypic supression assay	1	3	NP_057299.1	0	SP	Extra	Extracellular(97)	Extracellular		F7	67	1	2			0	2aei.1.A	Coagulation factor VII	32.43	Monomer	1	AL512735.1	NONHSAT220385.1	0	NONHSAT135570	0	1	2	7
			PF07974.11	EGF_2	5.2e-05				NOTCH-3	PIGT	AFFINITY CAPTURE-MS												PROS1	64
			PF07645.13	EGF_CA	1.4e-07				NOTCH-4	NOTCH-3	TWO-HYBRID
60	CAB66635.1	DDX56	PF00270.27	DEAD	9.7e-39	1	NP_061955.1	1				DDX27	CI	0	2	BAB14238.1	0	Other	Nucleus	Nuclear (94)	Nucleus		DDX23	87	1	2			0	4pxa.1.A	ATP-dependent RNA helicase DDX3X	29.65	Monomer	0	AL136700.1	NONHSAT216342.1	0.25	NONHSAT120381	0	0	1	5
			PF00271.29	Helicase_C	7.8e-29							RPF2	CI																									NONHSAT120382	3.72476e-58
												EBNA1BP2	CI
61	CAB75657.1	ZCCHC8	PF04046.14	PSP	2.7e-17	1	NP_060082.2	1	MICB, RBM7, CLK2	RBM7, CLK2,PPP2R3D,	Affinity capture-MS	THOC6, ZC3H15, RBM7	CI	0	2	AAH65918.1	0	Other	Nucleus	Nuclear (53)	Nucleus				0	1	XM_011538555.2	0	1	5iy6.1.R	Transcription initiation factor IIE subunit beta	22.22	Monomer	0	AL157433.1	NONHSAT157396.1	9e-68	NONHSAT031508	2.18303e-148	1	1	4
																											XM_017019606.1	0								NONHSAT155968.1	9e-68
62	BAF43710.1	ARHGEF37	PF00621.18	RhoGEF	3.6e-35	1	BAG62265.1	1		BIN3	Affinity capture-MS			0	2	NP_001001669.2	1	Other	Nucleus	Cytoplasmic (97)	Cytoplasm		ARHGEF38	75	1	3	AK300355.1	0	1	4yon.1.A	Phosphatidylinositol 3,4,5-trisphosphate-dependent Rac exchanger 1 protein	34.25	Monomer	1	AB199796.1	NONHSAT204852.1	1e-67			1	3	8
			PF07653.15	SH3_2	1.1e-05											BAF43710.1
			PF00018.26	SH3_1	1.5e-08
63	AAP97299.1		PF00188.24	CAP	9.8e-19	1	XP_016878695.1	1						0	2	NP_872425.2	0	SP	Extra	Extracellular(94)	Extracellular				0	1			0	1rc9.1.A	cysteine-rich secretory protein	29.95	Monomer	0	AF428259.1	NONHSAT186677.1	1.1	NONHSAT143686	4.77329e-107	0	0	4
64	AAM94279.1	BOD1L1	PF05205.10	COMPASS-Shg1	2.4e-25	1	XP_011512131.1	1	UBC, VAV2, SOX2	CXXC1	Affinity capture-MS	UBC	Affinity capture-MS	1	3	XP_016863498.1	0	Other	Nucleus	Nuclear (97)	Nucleus		BOD1	81	1	2	XM_017008009.1	0	1	3bhw.2.A	Uncharacterized protein	13.89	Monomer	0	AF528529.1					0	1	7
										VAV2	Two-hybrid																XM_011513829.2	0
																											NM_148894.2	0
65	AAQ76796.1	CTDSPL2	PF03031.16	NIF	1.9e-55	1	NP_057480.2	1		PDIK1L, STK35	Affinity capture-MS	UBC	Affinity capture-MS	0	2	AAQ76796.1	1	Mito	Nucleus	Nuclear (97)	Nucleus		CTDSP1	75	1	3			0	1t9z.1.A	Carboxy-terminal domain RNA polymerase II polypeptide A small phosphatase 1	44.63	Monomer	1	AY364237.1	NONHSAT137889.2	0	NONHSAT137889	0	1	2	7
																																						NONHSAT042159	0
																																						NONHSAT042158	0	0	2
66	CAH18451.2	PI15	PF00188.24	CAP	2.3e-25	1	XP_016815074.1	1				ZG16		0	2	ELR56579.1	0	SP	Extra	Extracellular(53)	Extracellular		R3HDML	88	1	2	BC126292.1	0	1	3mz8.1.A	Natrin-1	33.53	Monomer	1	CR749657.1				0			6
																							CRISPLD2	88			D45027.1	0
																																								0
67	CAH10558.1	DNAJA4	PF00226.29	DnaJ	1.1e-26	1	NP_061072.3	1	TUBB, AICDA,ERG	KPNA2, AHSA1	Co-fractionation	HSP90AA1, HSP90AB1	CI	0	2	BAC05229.1	0	Other	Cytoplasm	Mito (75)			DNAJA1	93	1	1	NM_001130182.1	0	1	1nlt.1.A	Mitochondrial protein import protein MAS5	46.28	Monomer	1	BX648710.1	NONHSAT047552.2	e-154	ENST00000558192.1	1.53091e-143	1	3	7
			PF01556.16	DnaJ_C	1.1e-41																		DNAJC5B	88
				DnaJ_CXXCXGXG	6e-15
68	CAB70786.2	FBXO9	PF12937.5	F-box-like	1.4e-09	1	BAD93070.1	1	SKP1, CUL1	EEF2, GFOD1,CUL1,	Affinity capture-MS	SKP1, CUL1, RBX1	Molecular sieving assay	1	3	XP_012296939.1	0	Other	Nucleus	Cytoplasmic(53)	Nucleus				0	1	NM_033480.2	0	1	3wso.1.A	F-box only protein 44	21.92	Monomer	0	AL137520.1	NONHSAT207392.1	0	NONHSAT113151	0	1	2	6
										SKP1	Affinity capture-Western																AY858798.1	0								NONRATT028801.2	0	NONHSAT113153	0
69	CAD39094.2	EXD2	PF01612.18	DNA_pol_A_exo1	2.3e-14	1	NP_001180289.1	1	PEX14	CLPX, ASPH	Affinity capture-MS	EXD1		0	2	BAG58488.1	0		Extra	Extracellular(53)	Extracellular				0	1	AK292563.1	0	1	2e6m.1.A	Werner syndrome ATP-dependent helicase homolog	31.25	Monomer	1	AL834434.1			NONHSAT037515	6.69749e-127	0	2	5
																																						NONHSAT037512	3.66665e-10
70	CAH10646.1	SHPK	PF00370.19	FGGY_N	4.9e-21	1	NP_037408.2	1		EID2B, PDDC1	Affinity capture-MS			0	2	AAQ02580.1	0		Extra	Extracellular(53)	Extracellular				0	1			0	2nlx.1.A	Xylulose kinase	21.12	Monomer	0	AL832420.1	NONHSAT152076.1	7e-77	NONHSAT031256	4.81005e-89	1	1	4
																																						NONHSAT047065	6.22219e-88
71	CAD89928.1	DNAJB14	PF00226.29	DnaJ	3.3e-26	1	XP_004040237.1	1	HSPA8	HSPA9,HSPA9	Co-fractionation	HSPA8	Pull down assay	1	3	AAO31693.1	0	Other	Cytoplasm	Nuclear (94)	Nucleus		DNAJB12	79	1	2	BC022248.1	1e-153	1	4j80.1.A	Chaperone protein DnaJ 2	41	Monomer	1	AL833076.2	NONHSAT161410.1	5e-20	NONHSAT097543	0	1	3	8
			PF09320.9	DUF1977	5e-25	1																	DNAJC18	76														NONHSAT097542	4.41424e-71
72	CAD38683.1	RCBTB1	PF00415.16	RCC1	1.3e-05	1	NP_060661.3	1	UBE2E3	CUL3	Affinity capture-MS			1	3	XP_002824322.1	0	Other	Nucleus	Nucleus (94)	Nucleus		RCBTB2	89	1	2			0	4d9s.1.A	UVB-resistance protein UVR8	31.08	Monomer	1	AL833821.1	NONHSAT164289.1	4e-20	NONHSAT033752	0	1	2	7
			PF00415.16	RCC1	2.9e-11					UBE2E3	Reconstituted complex																									NONHSAT175408.1	6e-16	NONHSAT033753	1.59519e-109
			PF00415.16	RCC1	6.4e-12
			PF00415.16	RCC1	8.2e-15
			PF00415.16	RCC1	2.3e-10
			PF00651.29	BTB	1.2e-19
73	CAD28545.1	SLC30A8	PF01545.19	Cation_efflux	1.3e-42	1	CAL38185.1	1		CREB3L1	Two-hybrid			0	2	CAD28545.1	1	Other	PM	Extracellular (53)			SLC30A3	73	1	3			0	2qfi.1.A	Ferrous-iron efflux pump fieF	17.25	Monomer	0	AL713790.1	NONHSAT213787.1	3e-40	NONHSAT128392	2.00011e-174	1	2	7
																																				NONHSAT142968.2	1e-36	NONHSAT128385	7.94264e-104
74	CAB99229.1	SPNS1	PF7690.14	MFS_1	5.5e-22	1	NP_001135921.1	1	NLRX1	BCL2, BCL2L1	Affinity capture-western	BCL2L1	Affinity capture-western	1	3	XP_012360968.1	0	Other	PM	Extracellular(75)			SPNS2	76	1	2			0	3wdo.1.A	MFS Transporter	17	Monomer	0	AL390215.1	NONHSAT141555.2	1e-58	ENST00000569969.1	0	1	1	6
										NLRX1	Affinity capture-MS
75	CAB66855.1	TRAF7	PF13445.4	zf-RING_UBOX	1.1e-05	1	NP_115647.2	1	MAP3K3, RIPK4	MAP3K3, RIPK4	Affinity capture-MS	SKP1, CDC6,MAP3K3		1	3	XP_001162318.1	0	MT	Nucleus	Cytoplasmic(97)			PF20		0	0			0	5a1u.1.C	COATOMER SUBUNIT ALPHA	22.6	Monomer	0	AL136921.1	NONHSAT172549.1	1e-44	NONHSAT052068	2.40194e-112	1	1	4
			PF00400.30	WD40	1.4e-08																																	NONHSAT052067	2.40194e-112
			PF00400.30	WD40	0.00022
			PF00400.30	WD40	5.5e-05
			PF00400.30	WD40	0.065
76	CAH18309.1	MTA2	PF01448.22	ELM2	3.9e-05		XP_003274125.1	1	GTF2E2, MTOR, BCL11B, CHD3	HDAC1, HDAC2, RBBP4, CHD4,	Co-fractionation	RBBP7, RBBP4, MBD3, CHD4, HDAC2, HDAC1, CHD3	CI	1	2	NP_004730.2	0	Other	Cytoplasm	Mito (75)			MTA3	86	1	1	NM_001330292.1	0	1	5icn.1.A	Metastasis-associated protein MTA1	84.47	Monomer	1	CR749481.1			NONHSAT021771	2.42785e-56	0	2	5
			PF00320.25	GATA	4.2e-11
77	CAH18307.1	SPAG16	PF00400.00	WD40	8.3e-06	1	XP_011510117.1	1	MEIG1, SPAG6	BAG3	Affinity capture-Luminiscence	SPAG6, MEIG1	Y2H	1	3	XP_016805922.1	0	Other	Mitochondria	Nuclear protein(97)	Nucleus		WDR5	64	1	2	NR_047659.1	0	1	3jb9.1.S	Pre-mRNA-processing factor 19	10.64	Monomer	0	CR749477.1	NONHSAT076715.2	0	NONHSAT076715	0	1	2	7
			PF00400.00	WD40	1.1e-06																		WDR5B	63
			PF00400.00	WD40	8.1e-07
			PF00400.00	WD40	0.029
78	CAH10526.1	MIER1	PF01448.22	ELM2	2e-09	1	XP_014201084.1	1	TUBB1, HDAC1, CDYL	HDAC1, CDYL	Affinity capture-MS	HDAC1, HDAC2	CI	1	3	XP_014201080.1	0	Other	Nucleus	Nuclear (94)	Nucleus		MIER53	76	1	2			0	4bkx.1.A	METASTASIS-ASSOCIATED PROTEIN MTA1	28.03	Monomer	0	CR627441.1	NONHSAT151746.1	2e-78		0	1	1	6
			PF00249.29	Myb_DNA-binding	8.8e-06
79	BAC11802.1	RNF34	PF13920.4	zf-C3HC4_3	1.7e-11	1	NP_919247.1	1	DNAJA3, UBE2F, PRKACB	UNC119, HSPA2		PPARGC1A, SF3A2, DNAJA3	CI	0	2	XP_003314035.1	0		Extra	Nuclear (75)			RFFL	67	1	1	NM_025126.3	0	1	1y02.1.A	FYVE-RING finger protein SAKURA	46.9	Monomer	1	AB084914.1			NONHSAT031431	0	0	2	5
80	CAB77059.1	POLDIP3	PF00076.20	RRM_1	3.8e-10	1	NP_835237.1	1	EIF4A3, NQO1, EIF4G2	RPS6KB1, EIF4A3	Affinity capture-MS, Affinity capture-western	RPS6KB1, NCBP1, ERH, EIF4A3	CI	1	3	EAW73264.1	0	Other	Cytoplasm	Mito (53)					0	1	NM_178136.2	0	1	1no8.1.A	ALY	45.59	Monomer	1	AL160112.1	NONHSAT223238.1	e-140	NONHSAT087069	0	1	3	7
										EIF4G2, NQO1	Co-fractionation
81	BAC67707.1	NIPA1	PF05653.12	Mg_trans_NIPA	2.9e-36	1	XP_015307999.1	1						0	2	XP_012315784.1	0	SP	PM	Nuclear (53)	PM		NIPAL1	77	1	2	AK314073.1	1e-141	0	2i68.1.A	Protein emrE	18.84	Monomer	0	AB089319.1	NONHSAT171363.1	4e-37	NA		0	0	4
																							NIPAL4	75
82	NP_212133.1	TMEM205	PF13664.4	DUF4149	8.1e-25	1	NP_001124814.1	1		CD1B	Affinity capture-MS	UBC	Affinity capture-MS	0	2	NP_212133.1	1	SP	Extra	Extracellular(75)	Extracellular				0	2			0	2n28.1.A	Protein Vpu	13.95	Monomer	0	NM_033408.3	NONHSAT180165.1	0	NONHSAT061135	0	1	1	5
																																						NONHSAT061136	2.67694e-156
83	NP_001182667.1	FAM213B	PF13911.4	AhpC-TSA_2	6.8e-21	1	XP_009445131.1	1	TNFSF11	TNFSF11	Two hybrid	PTGS2, TBXAS1		1	3	NP_001182667.1	1	Other	Nucleus	Mito (75)			FAM213A	63	1	2			0	3gkk.1.A	Bacterioferritin comigratory protein	17.01	Monomer	0	NM_001195738.1	NONHSAT150996.1	0	NONHSAT000470	0	1	1	6
84	NP_004861.2	MPDU1	PF04193.12	PQ-loop	8.4e-14	1	AAH01898.1	1	HERC2, SLC1A5, MORF4L2	HERC2, SLC1A5, MORF4L2	Affinity capture-MS			1	3	NP_004861.2	1	Other	PM	Extracellular(53)					0	1			0	5ctg.1.C	Bidirectional sugar transporter SWEET2b	13.16	Monomer	0	NM_004870.3	NONHSAT145410.2	2e-17	NONHSAT145418	0	0	0	4
			PF04193.12	PQ-loop	2.7e-05																															NONHSAT145409.2	2e-17	NONHSAT145414	0
85	NP_001269724.1	ZNF7	PF01352.25	KRAB	1e-20	1	XP_016869303.1	1	RPL7, MAPK3	RPL7	Affinity capture-western	MAPK3, RPL7	Two hybrid	1	3	EAW82042.1	1	SP	Nucleus	Nuclear(75)	Nucleus		ZNF818P	88	1	3	NM_001282795.1	0	1	2i13.1.C	Aart	59.02	Monomer	1	NM_001282795.1	NONHSAT129843.2	0	NONHSAT129843	0	1	3	9
			PF00096.24	zf-C2H2	4.4e-06											NP_001269724.1							ZNF83	87														NONHSAT129840	0
86	NP_037462.1	NME7	PF06565.10	DUF1126	8.7e-05	0	AAP36334.1	1	CDK5RAP2, FKBP6	FKBP6	Two-hybrid	POLR1B		1	2	NP_037462.1	1	Other	Cytoplasm	Cytoplasm(94)	Cytoplasm		NME5	75	1	3	NM_197972.2	0	1	3ztp.1.A	NUCLEOSIDE DIPHOSPHATE KINASE	39.13	Monomer	1	NM_013330.4	NONHSAT186629.1	3.5	NONHSAT007456	0	0	2	7
			PF00334.17	NDK	8.6e-39					CDK5RAP2	Affinity capture-MS																											NONHSAT007457	2.25299e-149
			PF00334.17	NDK	5e-36
87	NP_065178.1	ACTR3B	PF00022.17	Actin	6.9e-56	1	XP_003792075.1	1	ARPC2, ARPC3	ARPC2	Affinity capture-MS	ARPC2, ARPC3	Pull down	1	3	NP_065178.1	1	Other	Cytoplasm	Cytoplasm (94)	Cytoplasm		ACTR3C	98	1	3			0	4xei.1.A	Actin-related protein 3	90.67	Monomer	1	NM_020445.5	NONHSAT139467.2	0	NONHSAT139467	0	0	1	7
																							ACTR3	97														NONHSAT147608	8.4445e-150
88	AAF62402.1		PF07686.15	V-set	4.3e-06	1	ANV21822.1	1				IL13RA1, ST14, EGFR		0	2	ANV21855.1	0	SP	Extra	Extracellular (53)	Extracellular				0	1			0	4yqx.1.B	JES6-1 VL domain	58.42	Monomer	1	AF206020.1	NONHSAT072266.2	3e-71	NONHSAT072268	3.60267e-62	1	2	5
89	XP_011522657.1		PF01417.18	ENTH	4.8e-05	0	XP_005257123.1	1						0	1	XP_011522657.1	1	Mito	Nucleus	Nuclear (75)	Nucleus				0	2			0	2dcp.1.A	hypothetical protein (RAFL09-17-B18)	30.33	Monomer	1	XM_011524355.1	NONHSAT056449.2	0	ENST00000575922.1	0	1	2	5
																																				NONHSAT175736.1	8e-89	NONHSAT056453	0
90	XP_011532246.1		PF01841.17	Transglut_core	1.2e-15	1	NP_060767.2	1				RAD23A, RAD23B	CI	0	2	XP_003309721.1	0	Other	Cytoplasm	Nuclear(53)	Cytoplasm				0	1	NM_018297.3	0	1	2f4m.1.A	peptide N-glycanase	88.85	Monomer	1	XM_011533944.1	NONHSAT088717.2	0	NONHSAT088715	0	1	3	6
			PF04721.15	PAW	2.6e-76																						AF250924.2									NONHSAT088716.2	e-138	NONHSAT088717	0
91	XP_011528057.1		PF15512.4	CAF-1_p60_C	7.9e-74	1	NP_005432.1	1				CHAF1A, ASF1B	CI	0	2	BAG35970.1	0	Mito	Mitochondria	Nuclear (97)					0	0			0	5lcw.1.R	Cell division cycle protein 20 homolog	16.39	Monomer	0	XM_011529755.2	NONHSAT191624.1	1.2			0	1	3
92	NP_789843.2	PPA2	PF00719.17	Pyrophosphatase	2.5e-09	1	AAH22803.1	1	VKORC1, AIP	VKROC1	Two-hybrid	ATP6VOB		1	3	NP_789843.2	1	Mitochondria	Mitochondria	Cytoplasmic(53)	Mito		PPA1	84	1	3			0	1pyp.1.A	INORGANIC PYROPHOSPHATASE	35.85	Monomer	1	NM_176867.3	NONHSAT212514.1	2e-84	NONHSAT097674	0	1	2	8
										AIP	Co-fractionation																									NONHSAT171310.1	7e-84
93	BAC04840.1	ANKLE1	PF03020.13	LEM	1.9e-06	1	Q8NAG6.2	1	SUMO1, TRIB2					0	2	NP_689576.5	0	Other	Nucleus	Mitochondria (75)					0	0			0	2wsh.1.A	ENDONUCLEASE II	13.89	Monomer	0	AK096688.1	NONHSAT148099.2	1e-86	NONHSAT148099	3.74064e-98	1	1	3
																																				NONHSAT087206.2	3e-84
94	BAF83390.1	NME7	PF06565.10	DUF1126	8.7e-05	0	NP_037462.1	1	CDK5RAP2, FKBP6	FKBP6	Two-hybrid	POLR1B		1	2	AAP36334.1	0	Other	Cytoplasm	Cytoplasm(94)	Cytoplasm		NME5	75	1	2	NM_197972.2	0	1	3ztp.1.A	NUCLEOSIDE DIPHOSPHATE KINASE	39.13	Monomer	1	AK290701.1	NONHSAT186629.1	3.1	NONHSAT007456	0	0	2	6
			PF00334.17	NDK	8.6e-39					CDK5RAP2	Affinity capture-MS																											NONHSAT007457	2.00434e-144
			PF00334.17	NDK	5e-36
95	AAV38195.1		PF04845.11	PurA	2.1e-108		XP_013368323.1	1				PURB, RFC3	CI	0	2	EAW62076.1	0	Other	Cytoplasm	Nuclear (94)					0	1	BT019388.1	6e-171	0	3k44.1.A	Purine-rich binding protein-alpha, isoform B	55.17	Monomer	1	BT019388.1	NONHSAT120407.2	1e-66	NONHSAT120407	2.37817e-87	0	1	4
																											BC110574.1	7e-171
96	BAA92596.1	TECPR1	PF06462.10	Hyd_WA	3.9e-09	1	NP_056210.1	1	ATG12, ATG5	ATG12, ATG5	Affinity capture-MS	ATG12, ATG5	CI	1	3	BAF85685.1	0	Other		Cytoplasm(53)					0	0	AB037779.1	0	1	4ruq.1.A	Fish-egg lectin	17.99	Monomer	0	AB037779.1	NONHSAT213744.1	0	NONHSAT122181	0	1	2	5
			PF06462.10	Hyd_WA	2.2e-07																																	NONHSAT122182	0
			PF06462.10	Hyd_WA	1.3e-11
			PF06462.10	Hyd_WA	1.2e-06
			PF06398.9	Pex24p	2.3e-11
			PF06462.10	Hyd_WA	1.6e-08
			PF06462.10	Hyd_WA	1.8e-06
			PF06462.10	Hyd_WA	3.4e-10
			PF06462.10	Hyd_WA	2.2e-10
97	BAA86524.1	KIAA1210				0	XP_006724837.1	1						0	1	XP_016885177.1	0	Other		Nuclear (94)	Nucleus				0	1			0	5ieu.1.A	Bacterial proteasome activator	26.03	Monomer	0	AB033036.1	NONHSAT183265.1	e-101	NONHSAT054304	1.44027e-121	1	1	3
																																				NONHSAT194949.1	e-100	NONHSAT091437	1.8631e-120
98	BAB21794.1	ZNF407				0	NP_060227.2	1	C1QTNF9					0	1	XP_003827347.1	0	Other		Nuclear (97)	Nucleus		ZNF808	69	1	2			0					0	AB051490.1	NONHSAT068180.2	0.041	NONHSAT059883	0	0	1	4
																																						NONHSAT059884	0
99	BAA20787.3		PF06462.10	Hyd_WA	1.1e-05	1	EAW81789.1	1						0	2	NP_055659.2	0	Other	Nuclear	Cytoplasmic (53)	Nucleus				0	1	AB002295.1	0	1	1tf6.1.C	PROTEIN (TRANSCRIPTION FACTOR IIIA)	29.24	Monomer	0	AB002327.1					0	1	4
			PF06462.10	Hyd_WA	0.00016
			PF06462.10	Hyd_WA	0.00028
			PF06462.10	Hyd_WA	3.3e-06
100	BAA20793.3					0	NP_055618.2	1				UBC, SEC23IP		0	1	CAH10523.1	0	Other	Nuclear	Nuclear (98)	Nuclear				0	1			0	2i13.1.C	Aart	3.63	Monomer	0	AB002333.2	NONHSAT155905.1	0	ENST00000371192.1	0	1	1	3
																																				NONHSAT155904.1	0	ENST00000534948.1	0
																																				NONHSAT155903.1	0	ENST00000567632.1	0
101	NP_689482.1	C12orf65	PF00472.18	RF-1	1.5e-22	1	XP_003812169.1	1		MYLK2	Affinity capture-MS	MRPS16	Co-Imuunoprecipitation	0	2	NP_689482.1	1	SP	Mito	Mito (94)	Mito				0	2			0	2rsm.1.A	Probable peptide chain release factor C12orf65 homolog, mitochondrial	84.16	Monomer	1	NM_152269.4	NONHSAT168320.1	2e-91	NONHSAT031569	0	1	2	6
							XP_003276272.1			CDK2	Two hybrid					XP_003276272.1																				NONHSAT140658.2	7e-91
102	NP_001010867.1	IBA57	PF08669.9	GCV_T_C	1e-07	1	XP_004028587.1	1	MINOS1	NONO, CIORF123	Co-fractionation	ISCA2		0	2	NP_001010867.1	1	Mito	Mito	Mito (95)	Mito				0	2	NM_001310327.1	3e-154	0	1v5v.1.A	aminomethyltransferase	20	Monomer	0	NM_001010867.3	NONHSAT009996.2	e-142	NONHSAT009996	1.42165e-132	1	1	5
							XP_514253.3					ISCA1
103	CAH10532.1	CLUH	PF15044.4	CLU_N	3.9e-15	1	XP_011522070.1	1	APPL1, TRIM16, CYFIP1	APPL1, TRIM16, CYFIP1	Co-fractionation	UBC		1	3	NP_056044.3	0	Other	Nucleus	Cytoplasmic (53)					0	0			0	5a6c.1.A	G-PROTEIN-SIGNALING MODULATOR 2, AFADIN	12.74	Monomer	0	CR627449.1	NONHSAT144983.2	9e-93	NONHSAT144982	3.36727e-107	1	1	4
			PF13236.4	CLU	4.4e-86		NP_056044.3					MDN1	Crosss-linking study
			PF12807.5	eIF3_p135	3.3e-55
			PF13424.4	TPR_12	2.7e-09
			PF13424.4	TPR_12	1.7e-09
104	CAD97623.1	RHO	PF10413.7	Rhodopsin_N	1.5e-23	1	NP_000530.1	1	SAG, GRK1	SAG	Reconstituted complex	SAG	Anti-tag Co-Imuunoprecipitation	1	3	4ZWJ_A	0		PM	Nuclear (53)	PM		OPN1SW	77	1	2				4zwj.1.A	Chimera protein of human Rhodopsin, mouse S-arrestin, and T4 Endolysin	98.85	Monomer	1	BX537381.1	NONHSAT082391.2	0.006			0	1	6
			PF00001.19	7tm_1	1.6e-46					GRK1	Biochemical activity	GRK1	Biochemical activity assay			AIK20539.1													0
												GNAT1
105	CAD97687.1	LPAR6	PF00001.19	7tm_1	1.7e-48	1	NP_005758.2	1		ZDHHC17, RARS2	Affinity capture-MS	LPAR2, LPAR1, LPAR3		0	2	CAD97687.1	1	SP	PM	Nuclear (53)	PM		LPAR4	83	1	3			0	2lnl.1.A	C-X-C chemokine receptor type 1	29.66	Monomer	0	BX537445.1	NONHSAT214073.1	1.1	NONHSAT033714	0	0	0	5
																XP_001151721.2																				NONHSAT178434.1	1.1
106	CAH18674.1	DKFZp781I1948	PF00001.19	7tm_1	2.2e-38	1	P04000.1	1				TICAM2	Invitro assay	0	2	CAH18674.1	1		PM	Extracellular (75)	PM				0	2			0	4zwj.1.A	Chimera protein of human Rhodopsin, mouse S-arrestin, and T4 Endolysin	44.03	Monomer	1	CR749814.1	NONHSAT139145.2	e-105	NONHSAT139145	1.95891e-104	1	2	6
							NP_064445.2					TEX28				P04000.1																				NONHSAT139144.2	4e-67	NONHSAT139144	9.64463e-63

## Sheet: two-tail t-test
t-test
Alpha	0.05
Hypothesized Mean Difference	0
	Variable 1	Variable 2
Mean	0.471698	1
Variance	0.251572	0
Observations	106	194
Pearson Correlation	#VALUE!
Observed Mean Difference	-0.528302
Variance of the Differences	0.251572
df	105
t Stat	-10.8444
P (T<=t) one-tail	3.9053e-19
t Critical one-tail	1.6595
P (T<=t) two-tail	7.81061e-19
t Critical two-tail	1.98282
