# Supplementary material for: A model to predict the function of hypothetical proteins through a nine-point classification scoring schema
Source: BMC Bioinformatics. 2019 Jan 8;20:14. doi: 10.1186/s12859-018-2554-y (PMC6325861; doi:10.1186/s12859-018-2554-y)
Supplement: Supplementary file 3 — Learning algorithms results (XLSX 11 kb) [file 12859_2018_2554_MOESM3_ESM.xlsx]

## Sheet: P106_N194_IND_FT_TABLE
ALGORITHMS/DATA_SET	Protein_family_domains	Orthology	Protein_interactions	Bidirectional_best_blast_hits	Subcellular_location	Functional_linkages	Pseudogenes	Homology_Modeling	Noncode
trees_j48	71.333	74	69.667	64.667	64.667	83.333	81.333	64.667	86.333
trees_DecisionStump	71.333	74	69.667	64.667	64.667	83.333	81.333	64.667	86.333
trees_RandomForest	71.333	74	69.667	64.667	64.667	83.333	81.333	64.667	86.333
trees_REPTree	71.333	74	65.667	64.667	64.667	83.333	81.333	64.667	86.333
HoeffdingTree	71.333	74	68.333	64.667	64.667	83.333	81.333	64.667	86.333
trees_LMT	71.333	74	69.667	64.667	64.667	83.333	81.333	64.667	86.333
trees_RandomTree	71.333	74	69.667	64.667	64.667	83.333	81.333	64.667	86.333
functions_smo_PolyK	71.333	74	69.667	64.667	64.667	83.333	81.333	64.667	86.333
functions_smo_RBFK	64.667	64.667	64.667	64.667	64.667	70.667	64.667	64.667	86.333
functions_smo_npolyk	71.333	74	69.667	64.667	64.667	83.333	81.333	64.667	86.333
functions_smo_Puk	64.333	70.333	69.333	64.667	64.667	83.333	81.333	64.667	86.333
function_SimpleLogistic	71.333	74	69.667	64.667	64.667	83.333	81.333	64.667	86.333
Logistic	71.333	74	69.667	64.667	64.667	83.333	81.333	64.667	86.333
functions_RBFNetwork	71.333	74	69.667	64.667	64.667	83.333	81.333	64.667	86.333
functions_mlp	71.333	71.667	69.667	64.667	62.667	83.333	81.333	64.667	86.333
functions_SGD	71.333	74	69.667	64.667	64.667	83.333	81.333	64.667	86.333
functions_SGD	71.333	74	69.667	64.667	64.667	83.333	81.333	64.667	86.333
functions_VotedPerceptron	71.333	74	68.333	64.667	64.667	83.333	81.333	64.667	86.333
bayes_nbay	71.333	74	67.667	64.667	64.667	83.333	81.333	64.667	86.333
bayes_nbay	71.333	74	67.667	64.667	64.667	83.333	81.333	64.667	86.333
bayes_NaiveBayesUpdateable	71.333	74	67.667	64.667	64.667	83.333	81.333	64.667	86.333
bayes_NaiveBayesMultinomial	64.667	64.667	64.667	64.667	64.667	64.667	64.667	64.667	64.667
bayes_NaiveBayesMultinomial	64.667	64.667	64.667	64.667	64.667	64.667	64.667	64.667	64.667
bayes_NaiveBayesMultinomialUpdateable	64.667	64.667	64.667	64.667	64.667	64.667	81.333	64.667	86.333
lazy_IBk	71.333	74	69.667	64.667	64.667	83.333	81.333	64.667	86.333
lazy_KStar	71.333	74	69.667	64.667	64.667	83.333	81.333	64.667	86.333
lazy_KStar	71.333	74	69.667	64.667	64.667	83.333	81.333	64.667	86.333
lazy_KStar	71.333	74	69.667	64.667	64.667	83.333	81.333	64.667	86.333
rules_JRip	71.333	74	69.667	64.667	64.667	83.333	81.333	64.667	86.333
rules_OneR	71.333	74	69.667	64.667	64.667	83.333	81.333	64.667	86.333
rules_DecisionTable	71.333	74	69.667	64.667	64.667	83.333	81.333	64.667	86.333
rules_PART	71.333	74	69.667	64.667	64.667	83.333	81.333	64.667	86.333
rules_ZeroR	64.667	64.667	64.667	64.667	64.667	64.667	64.667	64.667	64.667
rules_NNge	67.667	70.667	51	53	59	73	76	60	74.667
rules_Ridor	71.333	74	69.667	64.667	64.667	83.333	81.333	64.667	86.333
rules_ConjunctiveRule	71.333	74	69.667	64.667	64.667	83.333	81.333	64.667	86.333
misc_HyperPipes	35.333	38	35.333	35.333	35.333	35.333	35.333	35.333	35.333
misc_InputMappedClassifier	64.667	64.667	64.667	64.667	64.667	64.667	64.667	64.667	64.667
meta.AdaBoostM1	71.333	74	69.667	64.667	64.667	83.333	81.333	64.667	86.333
meta.AdaBoostM1	71.333	74	69.667	64.667	64.667	83.333	81.333	64.667	86.333
meta.AdaBoostM1	71.333	74	69.667	64.667	64.667	83.333	81.333	64.667	86.333
meta.AdaBoostM1	71.333	74	69.667	64.667	64.667	83.333	81.333	64.667	86.333
meta.CVParameterSelection	64.667	64.667	64.667	64.667	64.667	64.667	64.667	64.667	64.667
meta.CVParameterSelection	64.667	64.667	64.667	64.667	64.667	64.667	64.667	64.667	64.667
meta.CVParameterSelection	64.667	64.667	64.667	64.667	64.667	64.667	64.667	64.667	64.667
meta.LogitBoost	71.333	74	69.667	64.667	64.667	83.333	81.333	64.667	86.333
