# Supplementary material for: A model to predict the function of hypothetical proteins through a nine-point classification scoring schema
Source: BMC Bioinformatics. 2019 Jan 8;20:14. doi: 10.1186/s12859-018-2554-y (PMC6325861; doi:10.1186/s12859-018-2554-y)
Supplement: Supplementary file 4 — List of HPs which we used for classification and machine learning approaches (XLSX 23 kb) [file 12859_2018_2554_MOESM4_ESM.xlsx]

## Sheet: P106_N194_IND_FT_ALG
Data Set by Algorithm	TP	FN	FP	TN	Accuracy
Protein_family_domains by trees_j48	20	86	0	194	71.33371.333
Orthology by trees_j48	105	1	77	117	74.00074.000
Protein_interactions by trees_j48	63	43	48	146	69.66769.667
Bidirectional_best_blast_hits by trees_j48	0	106	0	194	64.66764.667
Subcellular_location by trees_j48	0	106	0	194	64.66764.667
Functional_linkages by trees_j48	56	50	0	194	83.33383.333
Pseudogenes by trees_j48	50	56	0	194	81.33381.333
Homology_Modeling by trees_j48	0	106	0	194	64.66764.667
Noncode by trees_j48	65	41	0	194	86.33386.333
Protein_family_domains by trees_DecisionStump	20	86	0	194	71.33371.333
Orthology by trees_DecisionStump	105	1	77	117	74.00074.000
Protein_interactions by trees_DecisionStump	63	43	48	146	69.66769.667
Bidirectional_best_blast_hits by trees_DecisionStump	0	106	0	194	64.66764.667
Subcellular_location by trees_DecisionStump	0	106	0	194	64.66764.667
Functional_linkages by trees_DecisionStump	56	50	0	194	83.33383.333
Pseudogenes by trees_DecisionStump	50	56	0	194	81.33381.333
Homology_Modeling by trees_DecisionStump	0	106	0	194	64.66764.667
Noncode by trees_DecisionStump	65	41	0	194	86.33386.333
Protein_family_domains by trees_RandomForest	20	86	0	194	71.33371.333
Orthology by trees_RandomForest	105	1	77	117	74.00074.000
Protein_interactions by trees_RandomForest	63	43	48	146	69.66769.667
Bidirectional_best_blast_hits by trees_RandomForest	0	106	0	194	64.66764.667
Subcellular_location by trees_RandomForest	0	106	0	194	64.66764.667
Functional_linkages by trees_RandomForest	56	50	0	194	83.33383.333
Pseudogenes by trees_RandomForest	50	56	0	194	81.33381.333
Homology_Modeling by trees_RandomForest	0	106	0	194	64.66764.667
Noncode by trees_RandomForest	65	41	0	194	86.33386.333
Protein_family_domains by trees_REPTree	20	86	0	194	71.33371.333
Orthology by trees_REPTree	105	1	77	117	74.00074.000
Protein_interactions by trees_REPTree	42	64	39	155	65.66765.667
Bidirectional_best_blast_hits by trees_REPTree	0	106	0	194	64.66764.667
Subcellular_location by trees_REPTree	0	106	0	194	64.66764.667
Functional_linkages by trees_REPTree	56	50	0	194	83.33383.333
Pseudogenes by trees_REPTree	50	56	0	194	81.33381.333
Homology_Modeling by trees_REPTree	0	106	0	194	64.66764.667
Noncode by trees_REPTree	65	41	0	194	86.33386.333
Protein_family_domains by HoeffdingTree	20	86	0	194	71.33371.333
Orthology by HoeffdingTree	105	1	77	117	74.00074.000
Protein_interactions by HoeffdingTree	56	50	45	149	68.33368.333
Bidirectional_best_blast_hits by HoeffdingTree	0	106	0	194	64.66764.667
Subcellular_location by HoeffdingTree	0	106	0	194	64.66764.667
Functional_linkages by HoeffdingTree	56	50	0	194	83.33383.333
Pseudogenes by HoeffdingTree	50	56	0	194	81.33381.333
Homology_Modeling by HoeffdingTree	0	106	0	194	64.66764.667
Noncode by HoeffdingTree	65	41	0	194	86.33386.333
Protein_family_domains by trees_LMT	20	86	0	194	71.33371.333
Orthology by trees_LMT	105	1	77	117	74.00074.000
Protein_interactions by trees_LMT	63	43	48	146	69.66769.667
Bidirectional_best_blast_hits by trees_LMT	0	106	0	194	64.66764.667
Subcellular_location by trees_LMT	0	106	0	194	64.66764.667
Functional_linkages by trees_LMT	56	50	0	194	83.33383.333
Pseudogenes by trees_LMT	50	56	0	194	81.33381.333
Homology_Modeling by trees_LMT	0	106	0	194	64.66764.667
Noncode by trees_LMT	65	41	0	194	86.33386.333
Protein_family_domains by trees_RandomTree	20	86	0	194	71.33371.333
Orthology by trees_RandomTree	105	1	77	117	74.00074.000
Protein_interactions by trees_RandomTree	63	43	48	146	69.66769.667
Bidirectional_best_blast_hits by trees_RandomTree	0	106	0	194	64.66764.667
Subcellular_location by trees_RandomTree	0	106	0	194	64.66764.667
Functional_linkages by trees_RandomTree	56	50	0	194	83.33383.333
Pseudogenes by trees_RandomTree	50	56	0	194	81.33381.333
Homology_Modeling by trees_RandomTree	0	106	0	194	64.66764.667
Noncode by trees_RandomTree	65	41	0	194	86.33386.333
Protein_family_domains by functions_smo_PolyK	20	86	0	194	71.33371.333
Orthology by functions_smo_PolyK	105	1	77	117	74.00074.000
Protein_interactions by functions_smo_PolyK	63	43	48	146	69.66769.667
Bidirectional_best_blast_hits by functions_smo_PolyK	0	106	0	194	64.66764.667
Subcellular_location by functions_smo_PolyK	0	106	0	194	64.66764.667
Functional_linkages by functions_smo_PolyK	56	50	0	194	83.33383.333
Pseudogenes by functions_smo_PolyK	50	56	0	194	81.33381.333
Homology_Modeling by functions_smo_PolyK	0	106	0	194	64.66764.667
Noncode by functions_smo_PolyK	65	41	0	194	86.33386.333
Protein_family_domains by functions_smo_RBFK	0	106	0	194	64.66764.667
Orthology by functions_smo_RBFK	0	106	0	194	64.66764.667
Protein_interactions by functions_smo_RBFK	0	106	0	194	64.66764.667
Bidirectional_best_blast_hits by functions_smo_RBFK	0	106	0	194	64.66764.667
Subcellular_location by functions_smo_RBFK	0	106	0	194	64.66764.667
Functional_linkages by functions_smo_RBFK	18	88	0	194	70.66770.667
Pseudogenes by functions_smo_RBFK	0	106	0	194	64.66764.667
Homology_Modeling by functions_smo_RBFK	0	106	0	194	64.66764.667
Noncode by functions_smo_RBFK	65	41	0	194	86.33386.333
Protein_family_domains by functions_smo_npolyk	20	86	0	194	71.33371.333
Orthology by functions_smo_npolyk	105	1	77	117	74.00074.000
Protein_interactions by functions_smo_npolyk	63	43	48	146	69.66769.667
Bidirectional_best_blast_hits by functions_smo_npolyk	0	106	0	194	64.66764.667
Subcellular_location by functions_smo_npolyk	0	106	0	194	64.66764.667
Functional_linkages by functions_smo_npolyk	56	50	0	194	83.33383.333
Pseudogenes by functions_smo_npolyk	50	56	0	194	81.33381.333
Homology_Modeling by functions_smo_npolyk	0	106	0	194	64.66764.667
Noncode by functions_smo_npolyk	65	41	0	194	86.33386.333
Protein_family_domains by functions_smo_Puk	37	69	38	156	64.33364.333
Orthology by functions_smo_Puk	73	33	56	138	70.33370.333
Protein_interactions by functions_smo_Puk	56	50	42	152	69.33369.333
Bidirectional_best_blast_hits by functions_smo_Puk	0	106	0	194	64.66764.667
Subcellular_location by functions_smo_Puk	0	106	0	194	64.66764.667
Functional_linkages by functions_smo_Puk	56	50	0	194	83.33383.333
Pseudogenes by functions_smo_Puk	50	56	0	194	81.33381.333
Homology_Modeling by functions_smo_Puk	0	106	0	194	64.66764.667
Noncode by functions_smo_Puk	65	41	0	194	86.33386.333
Protein_family_domains by function_SimpleLogistic	20	86	0	194	71.33371.333
Orthology by function_SimpleLogistic	105	1	77	117	74.00074.000
Protein_interactions by function_SimpleLogistic	63	43	48	146	69.66769.667
Bidirectional_best_blast_hits by function_SimpleLogistic	0	106	0	194	64.66764.667
Subcellular_location by function_SimpleLogistic	0	106	0	194	64.66764.667
Functional_linkages by function_SimpleLogistic	56	50	0	194	83.33383.333
Pseudogenes by function_SimpleLogistic	50	56	0	194	81.33381.333
Homology_Modeling by function_SimpleLogistic	0	106	0	194	64.66764.667
Noncode by function_SimpleLogistic	65	41	0	194	86.33386.333
Protein_family_domains by Logistic	20	86	0	194	71.33371.333
Orthology by Logistic	105	1	77	117	74.00074.000
Protein_interactions by Logistic	63	43	48	146	69.66769.667
Bidirectional_best_blast_hits by Logistic	0	106	0	194	64.66764.667
Subcellular_location by Logistic	0	106	0	194	64.66764.667
Functional_linkages by Logistic	56	50	0	194	83.33383.333
Pseudogenes by Logistic	50	56	0	194	81.33381.333
Homology_Modeling by Logistic	0	106	0	194	64.66764.667
Noncode by Logistic	65	41	0	194	86.33386.333
Protein_family_domains by functions_RBFNetwork	20	86	0	194	71.33371.333
Orthology by functions_RBFNetwork	105	1	77	117	74.00074.000
Protein_interactions by functions_RBFNetwork	63	43	48	146	69.66769.667
Bidirectional_best_blast_hits by functions_RBFNetwork	0	106	0	194	64.66764.667
Subcellular_location by functions_RBFNetwork	0	106	0	194	64.66764.667
Functional_linkages by functions_RBFNetwork	56	50	0	194	83.33383.333
Pseudogenes by functions_RBFNetwork	50	56	0	194	81.33381.333
Homology_Modeling by functions_RBFNetwork	0	106	0	194	64.66764.667
Noncode by functions_RBFNetwork	65	41	0	194	86.33386.333
Protein_family_domains by functions_mlp	20	86	0	194	71.33371.333
Orthology by functions_mlp	94	12	73	121	71.66771.667
Protein_interactions by functions_mlp	63	43	48	146	69.66769.667
Bidirectional_best_blast_hits by functions_mlp	0	106	0	194	64.66764.667
Subcellular_location by functions_mlp	17	89	23	171	62.66762.667
Functional_linkages by functions_mlp	56	50	0	194	83.33383.333
Pseudogenes by functions_mlp	50	56	0	194	81.33381.333
Homology_Modeling by functions_mlp	0	106	0	194	64.66764.667
Noncode by functions_mlp	65	41	0	194	86.33386.333
Protein_family_domains by functions_SGD	20	86	0	194	71.33371.333
Orthology by functions_SGD	105	1	77	117	74.00074.000
Protein_interactions by functions_SGD	63	43	48	146	69.66769.667
Bidirectional_best_blast_hits by functions_SGD	0	106	0	194	64.66764.667
Subcellular_location by functions_SGD	0	106	0	194	64.66764.667
Functional_linkages by functions_SGD	56	50	0	194	83.33383.333
Pseudogenes by functions_SGD	50	56	0	194	81.33381.333
Homology_Modeling by functions_SGD	0	106	0	194	64.66764.667
Noncode by functions_SGD	65	41	0	194	86.33386.333
Protein_family_domains by functions_SGD	20	86	0	194	71.33371.333
Orthology by functions_SGD	105	1	77	117	74.00074.000
Protein_interactions by functions_SGD	63	43	48	146	69.66769.667
Bidirectional_best_blast_hits by functions_SGD	0	106	0	194	64.66764.667
Subcellular_location by functions_SGD	0	106	0	194	64.66764.667
Functional_linkages by functions_SGD	56	50	0	194	83.33383.333
Pseudogenes by functions_SGD	50	56	0	194	81.33381.333
Homology_Modeling by functions_SGD	0	106	0	194	64.66764.667
Noncode by functions_SGD	65	41	0	194	86.33386.333
Protein_family_domains by functions_VotedPerceptron	20	86	0	194	71.33371.333
Orthology by functions_VotedPerceptron	105	1	77	117	74.00074.000
Protein_interactions by functions_VotedPerceptron	55	51	44	150	68.33368.333
Bidirectional_best_blast_hits by functions_VotedPerceptron	0	106	0	194	64.66764.667
Subcellular_location by functions_VotedPerceptron	0	106	0	194	64.66764.667
Functional_linkages by functions_VotedPerceptron	56	50	0	194	83.33383.333
Pseudogenes by functions_VotedPerceptron	50	56	0	194	81.33381.333
Homology_Modeling by functions_VotedPerceptron	0	106	0	194	64.66764.667
Noncode by functions_VotedPerceptron	65	41	0	194	86.33386.333
Protein_family_domains by bayes_nbay	20	86	0	194	71.33371.333
Orthology by bayes_nbay	105	1	77	117	74.00074.000
Protein_interactions by bayes_nbay	55	51	46	148	67.66767.667
Bidirectional_best_blast_hits by bayes_nbay	0	106	0	194	64.66764.667
Subcellular_location by bayes_nbay	0	106	0	194	64.66764.667
Functional_linkages by bayes_nbay	56	50	0	194	83.33383.333
Pseudogenes by bayes_nbay	50	56	0	194	81.33381.333
Homology_Modeling by bayes_nbay	0	106	0	194	64.66764.667
Noncode by bayes_nbay	65	41	0	194	86.33386.333
Protein_family_domains by bayes_nbay	20	86	0	194	71.33371.333
Orthology by bayes_nbay	105	1	77	117	74.00074.000
Protein_interactions by bayes_nbay	55	51	46	148	67.66767.667
Bidirectional_best_blast_hits by bayes_nbay	0	106	0	194	64.66764.667
Subcellular_location by bayes_nbay	0	106	0	194	64.66764.667
Functional_linkages by bayes_nbay	56	50	0	194	83.33383.333
Pseudogenes by bayes_nbay	50	56	0	194	81.33381.333
Homology_Modeling by bayes_nbay	0	106	0	194	64.66764.667
Noncode by bayes_nbay	65	41	0	194	86.33386.333
Protein_family_domains by bayes_NaiveBayesUpdateable	20	86	0	194	71.33371.333
Orthology by bayes_NaiveBayesUpdateable	105	1	77	117	74.00074.000
Protein_interactions by bayes_NaiveBayesUpdateable	55	51	46	148	67.66767.667
Bidirectional_best_blast_hits by bayes_NaiveBayesUpdateable	0	106	0	194	64.66764.667
Subcellular_location by bayes_NaiveBayesUpdateable	0	106	0	194	64.66764.667
Functional_linkages by bayes_NaiveBayesUpdateable	56	50	0	194	83.33383.333
Pseudogenes by bayes_NaiveBayesUpdateable	50	56	0	194	81.33381.333
Homology_Modeling by bayes_NaiveBayesUpdateable	0	106	0	194	64.66764.667
Noncode by bayes_NaiveBayesUpdateable	65	41	0	194	86.33386.333
Protein_family_domains by bayes_NaiveBayesMultinomial	0	106	0	194	64.66764.667
Orthology by bayes_NaiveBayesMultinomial	0	106	0	194	64.66764.667
Protein_interactions by bayes_NaiveBayesMultinomial	0	106	0	194	64.66764.667
Bidirectional_best_blast_hits by bayes_NaiveBayesMultinomial	0	106	0	194	64.66764.667
Subcellular_location by bayes_NaiveBayesMultinomial	0	106	0	194	64.66764.667
Functional_linkages by bayes_NaiveBayesMultinomial	0	106	0	194	64.66764.667
Pseudogenes by bayes_NaiveBayesMultinomial	0	106	0	194	64.66764.667
Homology_Modeling by bayes_NaiveBayesMultinomial	0	106	0	194	64.66764.667
Noncode by bayes_NaiveBayesMultinomial	0	106	0	194	64.66764.667
Protein_family_domains by bayes_NaiveBayesMultinomial	0	106	0	194	64.66764.667
Orthology by bayes_NaiveBayesMultinomial	0	106	0	194	64.66764.667
Protein_interactions by bayes_NaiveBayesMultinomial	0	106	0	194	64.66764.667
Bidirectional_best_blast_hits by bayes_NaiveBayesMultinomial	0	106	0	194	64.66764.667
Subcellular_location by bayes_NaiveBayesMultinomial	0	106	0	194	64.66764.667
Functional_linkages by bayes_NaiveBayesMultinomial	0	106	0	194	64.66764.667
Pseudogenes by bayes_NaiveBayesMultinomial	0	106	0	194	64.66764.667
Homology_Modeling by bayes_NaiveBayesMultinomial	0	106	0	194	64.66764.667
Noncode by bayes_NaiveBayesMultinomial	0	106	0	194	64.66764.667
Protein_family_domains by bayes_NaiveBayesMultinomialUpdateable	0	106	0	194	64.66764.667
Orthology by bayes_NaiveBayesMultinomialUpdateable	0	106	0	194	64.66764.667
Protein_interactions by bayes_NaiveBayesMultinomialUpdateable	0	106	0	194	64.66764.667
Bidirectional_best_blast_hits by bayes_NaiveBayesMultinomialUpdateable	0	106	0	194	64.66764.667
Subcellular_location by bayes_NaiveBayesMultinomialUpdateable	0	106	0	194	64.66764.667
Functional_linkages by bayes_NaiveBayesMultinomialUpdateable	0	106	0	194	64.66764.667
Pseudogenes by bayes_NaiveBayesMultinomialUpdateable	50	56	0	194	81.33381.333
Homology_Modeling by bayes_NaiveBayesMultinomialUpdateable	0	106	0	194	64.66764.667
Noncode by bayes_NaiveBayesMultinomialUpdateable	65	41	0	194	86.33386.333
Protein_family_domains by lazy_IBk	20	86	0	194	71.33371.333
Orthology by lazy_IBk	105	1	77	117	74.00074.000
Protein_interactions by lazy_IBk	63	43	48	146	69.66769.667
Bidirectional_best_blast_hits by lazy_IBk	0	106	0	194	64.66764.667
Subcellular_location by lazy_IBk	0	106	0	194	64.66764.667
Functional_linkages by lazy_IBk	56	50	0	194	83.33383.333
Pseudogenes by lazy_IBk	50	56	0	194	81.33381.333
Homology_Modeling by lazy_IBk	0	106	0	194	64.66764.667
Noncode by lazy_IBk	65	41	0	194	86.33386.333
Protein_family_domains by lazy_KStar	20	86	0	194	71.33371.333
Orthology by lazy_KStar	105	1	77	117	74.00074.000
Protein_interactions by lazy_KStar	63	43	48	146	69.66769.667
Bidirectional_best_blast_hits by lazy_KStar	0	106	0	194	64.66764.667
Subcellular_location by lazy_KStar	0	106	0	194	64.66764.667
Functional_linkages by lazy_KStar	56	50	0	194	83.33383.333
Pseudogenes by lazy_KStar	50	56	0	194	81.33381.333
Homology_Modeling by lazy_KStar	0	106	0	194	64.66764.667
Noncode by lazy_KStar	65	41	0	194	86.33386.333
Protein_family_domains by lazy_KStar	20	86	0	194	71.33371.333
Orthology by lazy_KStar	105	1	77	117	74.00074.000
Protein_interactions by lazy_KStar	63	43	48	146	69.66769.667
Bidirectional_best_blast_hits by lazy_KStar	0	106	0	194	64.66764.667
Subcellular_location by lazy_KStar	0	106	0	194	64.66764.667
Functional_linkages by lazy_KStar	56	50	0	194	83.33383.333
Pseudogenes by lazy_KStar	50	56	0	194	81.33381.333
Homology_Modeling by lazy_KStar	0	106	0	194	64.66764.667
Noncode by lazy_KStar	65	41	0	194	86.33386.333
Protein_family_domains by lazy_KStar	20	86	0	194	71.33371.333
Orthology by lazy_KStar	105	1	77	117	74.00074.000
Protein_interactions by lazy_KStar	63	43	48	146	69.66769.667
Bidirectional_best_blast_hits by lazy_KStar	0	106	0	194	64.66764.667
Subcellular_location by lazy_KStar	0	106	0	194	64.66764.667
Functional_linkages by lazy_KStar	56	50	0	194	83.33383.333
Pseudogenes by lazy_KStar	50	56	0	194	81.33381.333
Homology_Modeling by lazy_KStar	0	106	0	194	64.66764.667
Noncode by lazy_KStar	65	41	0	194	86.33386.333
Protein_family_domains by rules_JRip	20	86	0	194	71.33371.333
Orthology by rules_JRip	105	1	77	117	74.00074.000
Protein_interactions by rules_JRip	63	43	48	146	69.66769.667
Bidirectional_best_blast_hits by rules_JRip	0	106	0	194	64.66764.667
Subcellular_location by rules_JRip	0	106	0	194	64.66764.667
Functional_linkages by rules_JRip	56	50	0	194	83.33383.333
Pseudogenes by rules_JRip	50	56	0	194	81.33381.333
Homology_Modeling by rules_JRip	0	106	0	194	64.66764.667
Noncode by rules_JRip	65	41	0	194	86.33386.333
Protein_family_domains by rules_OneR	20	86	0	194	71.33371.333
Orthology by rules_OneR	105	1	77	117	74.00074.000
Protein_interactions by rules_OneR	63	43	48	146	69.66769.667
Bidirectional_best_blast_hits by rules_OneR	0	106	0	194	64.66764.667
Subcellular_location by rules_OneR	0	106	0	194	64.66764.667
Functional_linkages by rules_OneR	56	50	0	194	83.33383.333
Pseudogenes by rules_OneR	50	56	0	194	81.33381.333
Homology_Modeling by rules_OneR	0	106	0	194	64.66764.667
Noncode by rules_OneR	65	41	0	194	86.33386.333
Protein_family_domains by rules_DecisionTable	20	86	0	194	71.33371.333
Orthology by rules_DecisionTable	105	1	77	117	74.00074.000
Protein_interactions by rules_DecisionTable	63	43	48	146	69.66769.667
Bidirectional_best_blast_hits by rules_DecisionTable	0	106	0	194	64.66764.667
Subcellular_location by rules_DecisionTable	0	106	0	194	64.66764.667
Functional_linkages by rules_DecisionTable	56	50	0	194	83.33383.333
Pseudogenes by rules_DecisionTable	50	56	0	194	81.33381.333
Homology_Modeling by rules_DecisionTable	0	106	0	194	64.66764.667
Noncode by rules_DecisionTable	65	41	0	194	86.33386.333
Protein_family_domains by rules_PART	20	86	0	194	71.33371.333
Orthology by rules_PART	105	1	77	117	74.00074.000
Protein_interactions by rules_PART	63	43	48	146	69.66769.667
Bidirectional_best_blast_hits by rules_PART	0	106	0	194	64.66764.667
Subcellular_location by rules_PART	0	106	0	194	64.66764.667
Functional_linkages by rules_PART	56	50	0	194	83.33383.333
Pseudogenes by rules_PART	50	56	0	194	81.33381.333
Homology_Modeling by rules_PART	0	106	0	194	64.66764.667
Noncode by rules_PART	65	41	0	194	86.33386.333
Protein_family_domains by rules_ZeroR	0	106	0	194	64.66764.667
Orthology by rules_ZeroR	0	106	0	194	64.66764.667
Protein_interactions by rules_ZeroR	0	106	0	194	64.66764.667
Bidirectional_best_blast_hits by rules_ZeroR	0	106	0	194	64.66764.667
Subcellular_location by rules_ZeroR	0	106	0	194	64.66764.667
Functional_linkages by rules_ZeroR	0	106	0	194	64.66764.667
Pseudogenes by rules_ZeroR	0	106	0	194	64.66764.667
Homology_Modeling by rules_ZeroR	0	106	0	194	64.66764.667
Noncode by rules_ZeroR	0	106	0	194	64.66764.667
Protein_family_domains by rules_NNge	29	77	20	174	67.66767.667
Orthology by rules_NNge	62	44	44	150	70.66770.667
Protein_interactions by rules_NNge	27	79	68	126	51.00051.000
Bidirectional_best_blast_hits by rules_NNge	38	68	73	121	53.00053.000
Subcellular_location by rules_NNge	26	80	43	151	59.00059.000
Functional_linkages by rules_NNge	65	41	40	154	73.00073.000
Pseudogenes by rules_NNge	54	52	20	174	76.00076.000
Homology_Modeling by rules_NNge	22	84	36	158	60.00060.000
Noncode by rules_NNge	70	36	40	154	74.66774.667
Protein_family_domains by rules_Ridor	20	86	0	194	71.33371.333
Orthology by rules_Ridor	105	1	77	117	74.00074.000
Protein_interactions by rules_Ridor	63	43	48	146	69.66769.667
Bidirectional_best_blast_hits by rules_Ridor	0	106	0	194	64.66764.667
Subcellular_location by rules_Ridor	0	106	0	194	64.66764.667
Functional_linkages by rules_Ridor	56	50	0	194	83.33383.333
Pseudogenes by rules_Ridor	50	56	0	194	81.33381.333
Homology_Modeling by rules_Ridor	0	106	0	194	64.66764.667
Noncode by rules_Ridor	65	41	0	194	86.33386.333
Protein_family_domains by rules_ConjunctiveRule	20	86	0	194	71.33371.333
Orthology by rules_ConjunctiveRule	105	1	77	117	74.00074.000
Protein_interactions by rules_ConjunctiveRule	63	43	48	146	69.66769.667
Bidirectional_best_blast_hits by rules_ConjunctiveRule	0	106	0	194	64.66764.667
Subcellular_location by rules_ConjunctiveRule	0	106	0	194	64.66764.667
Functional_linkages by rules_ConjunctiveRule	56	50	0	194	83.33383.333
Pseudogenes by rules_ConjunctiveRule	50	56	0	194	81.33381.333
Homology_Modeling by rules_ConjunctiveRule	0	106	0	194	64.66764.667
Noncode by rules_ConjunctiveRule	65	41	0	194	86.33386.333
Protein_family_domains by misc_HyperPipes	106	0	194	0	35.33335.333
Orthology by misc_HyperPipes	105	1	185	9	38.00038.000
Protein_interactions by misc_HyperPipes	106	0	194	0	35.33335.333
Bidirectional_best_blast_hits by misc_HyperPipes	106	0	194	0	35.33335.333
Subcellular_location by misc_HyperPipes	106	0	194	0	35.33335.333
Functional_linkages by misc_HyperPipes	106	0	194	0	35.33335.333
Pseudogenes by misc_HyperPipes	106	0	194	0	35.33335.333
Homology_Modeling by misc_HyperPipes	106	0	194	0	35.33335.333
Noncode by misc_HyperPipes	106	0	194	0	35.33335.333
Protein_family_domains by misc_InputMappedClassifier	0	106	0	194	64.66764.667
Orthology by misc_InputMappedClassifier	0	106	0	194	64.66764.667
Protein_interactions by misc_InputMappedClassifier	0	106	0	194	64.66764.667
Bidirectional_best_blast_hits by misc_InputMappedClassifier	0	106	0	194	64.66764.667
Subcellular_location by misc_InputMappedClassifier	0	106	0	194	64.66764.667
Functional_linkages by misc_InputMappedClassifier	0	106	0	194	64.66764.667
Pseudogenes by misc_InputMappedClassifier	0	106	0	194	64.66764.667
Homology_Modeling by misc_InputMappedClassifier	0	106	0	194	64.66764.667
Noncode by misc_InputMappedClassifier	0	106	0	194	64.66764.667
Protein_family_domains by meta.AdaBoostM1	20	86	0	194	71.33371.333
Orthology by meta.AdaBoostM1	105	1	77	117	74.00074.000
Protein_interactions by meta.AdaBoostM1	63	43	48	146	69.66769.667
Bidirectional_best_blast_hits by meta.AdaBoostM1	0	106	0	194	64.66764.667
Subcellular_location by meta.AdaBoostM1	0	106	0	194	64.66764.667
Functional_linkages by meta.AdaBoostM1	56	50	0	194	83.33383.333
Pseudogenes by meta.AdaBoostM1	50	56	0	194	81.33381.333
Homology_Modeling by meta.AdaBoostM1	0	106	0	194	64.66764.667
Noncode by meta.AdaBoostM1	65	41	0	194	86.33386.333
Protein_family_domains by meta.AdaBoostM1	20	86	0	194	71.33371.333
Orthology by meta.AdaBoostM1	105	1	77	117	74.00074.000
Protein_interactions by meta.AdaBoostM1	63	43	48	146	69.66769.667
Bidirectional_best_blast_hits by meta.AdaBoostM1	0	106	0	194	64.66764.667
Subcellular_location by meta.AdaBoostM1	0	106	0	194	64.66764.667
Functional_linkages by meta.AdaBoostM1	56	50	0	194	83.33383.333
Pseudogenes by meta.AdaBoostM1	50	56	0	194	81.33381.333
Homology_Modeling by meta.AdaBoostM1	0	106	0	194	64.66764.667
Noncode by meta.AdaBoostM1	65	41	0	194	86.33386.333
Protein_family_domains by meta.AdaBoostM1	20	86	0	194	71.33371.333
Orthology by meta.AdaBoostM1	105	1	77	117	74.00074.000
Protein_interactions by meta.AdaBoostM1	63	43	48	146	69.66769.667
Bidirectional_best_blast_hits by meta.AdaBoostM1	0	106	0	194	64.66764.667
Subcellular_location by meta.AdaBoostM1	0	106	0	194	64.66764.667
Functional_linkages by meta.AdaBoostM1	56	50	0	194	83.33383.333
Pseudogenes by meta.AdaBoostM1	50	56	0	194	81.33381.333
Homology_Modeling by meta.AdaBoostM1	0	106	0	194	64.66764.667
Noncode by meta.AdaBoostM1	65	41	0	194	86.33386.333
Protein_family_domains by meta.AdaBoostM1	20	86	0	194	71.33371.333
Orthology by meta.AdaBoostM1	105	1	77	117	74.00074.000
Protein_interactions by meta.AdaBoostM1	63	43	48	146	69.66769.667
Bidirectional_best_blast_hits by meta.AdaBoostM1	0	106	0	194	64.66764.667
Subcellular_location by meta.AdaBoostM1	0	106	0	194	64.66764.667
Functional_linkages by meta.AdaBoostM1	56	50	0	194	83.33383.333
Pseudogenes by meta.AdaBoostM1	50	56	0	194	81.33381.333
Homology_Modeling by meta.AdaBoostM1	0	106	0	194	64.66764.667
Noncode by meta.AdaBoostM1	65	41	0	194	86.33386.333
Protein_family_domains by meta.CVParameterSelection	0	106	0	194	64.66764.667
Orthology by meta.CVParameterSelection	0	106	0	194	64.66764.667
Protein_interactions by meta.CVParameterSelection	0	106	0	194	64.66764.667
Bidirectional_best_blast_hits by meta.CVParameterSelection	0	106	0	194	64.66764.667
Subcellular_location by meta.CVParameterSelection	0	106	0	194	64.66764.667
Functional_linkages by meta.CVParameterSelection	0	106	0	194	64.66764.667
Pseudogenes by meta.CVParameterSelection	0	106	0	194	64.66764.667
Homology_Modeling by meta.CVParameterSelection	0	106	0	194	64.66764.667
Noncode by meta.CVParameterSelection	0	106	0	194	64.66764.667
Protein_family_domains by meta.CVParameterSelection	0	106	0	194	64.66764.667
Orthology by meta.CVParameterSelection	0	106	0	194	64.66764.667
Protein_interactions by meta.CVParameterSelection	0	106	0	194	64.66764.667
Bidirectional_best_blast_hits by meta.CVParameterSelection	0	106	0	194	64.66764.667
Subcellular_location by meta.CVParameterSelection	0	106	0	194	64.66764.667
Functional_linkages by meta.CVParameterSelection	0	106	0	194	64.66764.667
Pseudogenes by meta.CVParameterSelection	0	106	0	194	64.66764.667
Homology_Modeling by meta.CVParameterSelection	0	106	0	194	64.66764.667
Noncode by meta.CVParameterSelection	0	106	0	194	64.66764.667
Protein_family_domains by meta.CVParameterSelection	0	106	0	194	64.66764.667
Orthology by meta.CVParameterSelection	0	106	0	194	64.66764.667
Protein_interactions by meta.CVParameterSelection	0	106	0	194	64.66764.667
Bidirectional_best_blast_hits by meta.CVParameterSelection	0	106	0	194	64.66764.667
Subcellular_location by meta.CVParameterSelection	0	106	0	194	64.66764.667
Functional_linkages by meta.CVParameterSelection	0	106	0	194	64.66764.667
Pseudogenes by meta.CVParameterSelection	0	106	0	194	64.66764.667
Homology_Modeling by meta.CVParameterSelection	0	106	0	194	64.66764.667
Noncode by meta.CVParameterSelection	0	106	0	194	64.66764.667
Protein_family_domains by meta.LogitBoost	20	86	0	194	71.33371.333
Orthology by meta.LogitBoost	105	1	77	117	74.00074.000
Protein_interactions by meta.LogitBoost	63	43	48	146	69.66769.667
Bidirectional_best_blast_hits by meta.LogitBoost	0	106	0	194	64.66764.667
Subcellular_location by meta.LogitBoost	0	106	0	194	64.66764.667
Functional_linkages by meta.LogitBoost	56	50	0	194	83.33383.333
Pseudogenes by meta.LogitBoost	50	56	0	194	81.33381.333
Homology_Modeling by meta.LogitBoost	0	106	0	194	64.66764.667
Noncode by meta.LogitBoost	65	41	0	194	86.33386.333
